# Supplementary material for: Genome-wide analysis of chemically induced mutations in mouse in phenotype-driven screens
Source: BMC Genomics. 2015 Oct 26;16:866. doi: 10.1186/s12864-015-2073-4 (PMC4623266; doi:10.1186/s12864-015-2073-4)
Supplement: Additional file 2 — Genes potentially not covered by germ line ENU approaches. MGI names and location of genes overlapping H3K27me3 histone marks, which are considered closed genomic areas and hence potentially not targeted by ENU mutations that need to be passed on through the germ line. (TXT 379 kb) [file 12864_2015_2073_MOESM2_ESM.txt]

Chromosome Name	Gene Start (bp)	Gene End (bp)	UCSC ID	MGI symbol
1	4290846	4409241	uc007aex.2	Rp1
1	4773206	4785739	uc007afd.3	Mrpl15
1	4773206	4785739	uc007aff.3	Mrpl15
1	4807788	4848410	uc007afh.1	Lypla1
1	6487231	6860940	uc007afw.1	St18
1	6487231	6860940	uc007afx.1	St18
1	6487231	6860940	uc007afy.1	St18
1	6487231	6860940	uc007afz.1	St18
1	6487231	6860940	uc007aga.1	St18
1	9667415	9700209	uc007agq.1	Mybl1
1	9718622	9748382	uc007ags.2	Vcpip1
1	9798107	9900845	uc007agu.1	Sgk3
1	9798107	9900845	uc007agv.1	Sgk3
1	9798107	9900845	uc007agx.1	Sgk3
1	9798107	9900845	uc007agy.1	Sgk3
1	9968624	10009136	uc007ahb.1	Ppp1r42
1	9968624	10009136	uc007ahc.1	Ppp1r42
1	10024601	10038168	uc007ahe.2	Cops5
1	10037987	10136768	uc007ahg.1	Cspp1
1	10037987	10136768	uc007ahh.1	Cspp1
1	10037987	10136768	uc007ahi.1	Cspp1
1	10037987	10136768	uc007ahj.1	Cspp1
1	10037987	10136768	uc007ahk.1	Cspp1
1	10037987	10136768	uc007ahl.1	Cspp1
1	12692277	12861192	uc007aia.2	Sulf1
1	12692277	12861192	uc007aib.2	Sulf1
1	12692277	12861192	uc007aid.1	Sulf1
1	13139105	13374083	uc007ail.1	Ncoa2
1	13139105	13374083	uc007aim.1	Ncoa2
1	13139105	13374083	uc007ain.1	Ncoa2
1	13139105	13374083	uc007air.1	Ncoa2
1	13564698	13589910	uc007ait.1	Tram1
1	13623330	13660546	uc007aiu.2	Lactb2
1	14168954	14310235	uc007aiw.1	Eya1
1	14168954	14310235	uc007aix.1	Eya1
1	14168954	14310235	uc007aiy.1	Eya1
1	14168954	14310235	uc007aiz.1	Eya1
1	16641725	16657042	uc007ajv.1	Tceb1
1	16641725	16657042	uc007ajw.1	Tceb1
1	16665207	16678275	uc007ajx.1	Tmem70
1	16665207	16678275	uc007ajy.1	Tmem70
1	20802968	20820312	uc007alc.1	Mcm3
1	21218575	21230167	uc007ali.1	Tmem14a
1	21218575	21230167	uc007alj.1	Tmem14a
1	21240589	21265661	uc007alk.2	Gsta3
1	21240589	21265661	uc007all.2	Gsta3
1	21285246	21298312	uc007alm.1	Gm4956
1	23366424	23397772	uc007amc.1	Ogfrl1
1	23844846	23922317	uc007amf.1	Smap1
1	23844846	23922317	uc007amg.1	Smap1
1	23844846	23922317	uc007amh.1	Smap1
1	24011093	24100341	uc007amk.2	Fam135a
1	24011093	24100341	uc007aml.2	Fam135a
1	24678630	24766301	uc007amt.1	Lmbrd1
1	24678630	24766301	uc007amu.1	Lmbrd1
1	33719887	33742564	uc007anu.1	Rab23
1	33761545	33814595	uc007anz.1	Zfp451
1	33761545	33814595	uc007aob.1	Zfp451
1	33908225	34308661	uc007aoi.2	Dst
1	33908225	34308661	uc007aoj.2	Dst
1	34160330	34183036	uc007aol.2
1	33908225	34308661	uc007aol.2	Dst
1	33908272	34307592	uc007aon.2
1	34439851	34449356	uc007aor.2	Imp4
1	34535648	34544313	uc007aow.1	Cfc1
1	34543968	34560943	uc007aox.2	Prss40
1	34678188	34813309	uc007apf.1	Arhgef4
1	36335730	36369181	uc007apz.1	Kansl3
1	36335730	36369181	uc007aqa.1	Kansl3
1	36419871	36445271	uc007aqd.1	Lman2l
1	36511867	36528237	uc007aqi.1	Cnnm3
1	36511867	36528237	uc007aqj.1	Cnnm3
1	36761798	36782818	uc007aqz.2	Zap70
1	37214434	37263384	uc007ari.2	Cnga3
1	37299865	37410736	uc007ark.1	Inpp4a
1	37299865	37410736	uc007arl.2	Inpp4a
1	37439340	37541016	uc007arr.2	Mgat4a
1	37439340	37541016	uc007art.2	Mgat4a
1	37439340	37541016	uc007aru.2	Mgat4a
1	37439340	37541016	uc007arv.2	Mgat4a
1	37946736	37957759	uc007asl.1	Lyg1
1	37998010	38055579	uc007aso.1	Eif5b
1	38052786	38129801	uc007asr.1	Rev1
1	38177326	38664955	uc007ass.2	Aff3
1	39193731	39363236	uc007atd.2	Npas2
1	39371492	39478755	uc007atg.3	Tbc1d8
1	39371492	39478755	uc007ath.2	Tbc1d8
1	39534992	39546889	uc007ati.1	Cnot11
1	39804148	39805332	uc007ato.2	Gm3646
1	39900913	40026310	uc007atr.1	Map4k4
1	40225080	40317257	uc007atv.1	Il1r1
1	40225080	40317257	uc007atw.1	Il1r1
1	40324610	40367562	uc007atx.1	Il1rl2
1	40324610	40367562	uc007aty.1	Il1rl2
1	40429570	40465415	uc007aua.2	Il1rl1
1	40429570	40465415	uc007aub.2	Il1rl1
1	43746966	43827800	uc007avq.1	Uxs1
1	43933647	44003000	uc007avs.1	Tpp2
1	43933647	44003000	uc007avt.1	Tpp2
1	44118957	44144770	uc007awd.2	Bivm
1	44118957	44144770	uc007awf.2	Bivm
1	44147744	44181260	uc007awi.2	Ercc5
1	44204070	44218961	uc007awk.1	Mettl21e
1	46066315	46373546	uc007awx.2	Dnah7b
1	51749765	51916071	uc007axr.2	Myo1b
1	51749765	51916071	uc007axs.2	Myo1b
1	52457294	52500679	uc007ayh.2	Nab1
1	52844929	52920986	uc007ayp.1	Hibch
1	53344617	53352752	uc007azg.1	Asnsd1
1	53344617	53352752	uc007azh.1	Asnsd1
1	53755506	53785224	uc007azj.2	Stk17b
1	53806876	54195168	uc007azk.2	Hecw2
1	55077835	55088243	uc007bab.2	Hspd1
1	55088132	55091307	uc007bac.2	Hspe1
1	55131231	55154899	uc007bad.1	Mob4
1	55131231	55154899	uc007bae.1	Mob4
1	57774162	57948394	uc007bbd.2	Spats2l
1	57774162	57948394	uc007bbe.2	Spats2l
1	57995971	58025899	uc007bbk.2	Sgol2
1	58029931	58106413	uc007bbl.1	Aox1
1	58113130	58200698	uc007bbm.1	Aox3
1	58278326	58380259	uc007bbp.1	Aox2
1	58430994	58445486	uc007bbv.2	Ppil3
1	58430994	58445486	uc007bbw.3	Ppil3
1	58430994	58445486	uc007bbx.2	Ppil3
1	58430994	58445486	uc007bby.2	Ppil3
1	58445151	58481816	uc007bbz.1	Nif3l1
1	58445151	58481816	uc007bca.1	Nif3l1
1	58445151	58481816	uc007bcb.1	Nif3l1
1	58462771	58505109	uc007bcc.1	Orc2
1	58462771	58505109	uc007bcd.2	Orc2
1	58505148	58523230	uc007bcg.1	Gm15834
1	58522806	58586323	uc007bch.2	Fam126b
1	58522806	58586323	uc007bci.2	Fam126b
1	58522806	58586323	uc007bcj.2	Fam126b
1	58711508	58758884	uc007bcn.2	Cflar
1	58711508	58758884	uc007bco.2	Cflar
1	58711508	58758884	uc007bcq.2	Cflar
1	59120935	59163389	uc007bdg.2	Mpp4
1	59120935	59163389	uc007bdh.1	Mpp4
1	59120935	59163389	uc007bdi.2	Mpp4
1	59256906	59352993	uc007bdr.2	Cdk15
1	59516264	59636417	uc007bdv.1	Gm973
1	59532991	59549521	uc007bdw.1	Gm28411
1	59684971	59719044	uc007bdy.1	Nop58
1	59982490	60043184	uc007beb.1	Ica1l
1	59982490	60043184	uc007bec.1	Ica1l
1	60098247	60153953	uc007beh.2	Carf
1	60180599	60338328	uc007bej.1	Nbeal1
1	60887000	60915832	uc007bez.2	Ctla4
1	60887000	60915832	uc007bfa.2	Ctla4
1	62703285	62818695	uc007bfj.1	Nrp2
1	62703285	62818695	uc007bfk.1	Nrp2
1	62703285	62818695	uc007bfl.1	Nrp2
1	62703285	62818695	uc007bfm.1	Nrp2
1	62703285	62818695	uc007bfn.1	Nrp2
1	62703285	62818695	uc007bfo.1	Nrp2
1	63113078	63158290	uc007bft.2	Ino80dos
1	63143596	63176833	uc007bfu.2	Ndufs1
1	63143596	63176833	uc007bfv.2	Ndufs1
1	63143596	63176833	uc007bfx.2	Ndufs1
1	64730558	64737751	uc007bgy.1	Fzd5
1	64730558	64737751	uc007bgz.1	Fzd5
1	65071525	65073689	uc007bhh.3	Crygc
1	65071525	65073689	uc007bhi.2	Crygc
1	65080219	65082288	uc007bhj.2	Crygb
1	65105285	65123214	uc007bhl.2	D630023F18Rik
1	65105285	65123214	uc007bhm.2	D630023F18Rik
1	65158616	65186500	uc007bhn.2	Idh1
1	65186683	65278695	uc007bhs.1	Pikfyve
1	65186683	65278695	uc007bht.1	Pikfyve
1	66830839	66863277	uc007bir.2	Acadl
1	69826970	70725132	uc007bjh.2	Spag16
1	71585520	71653200	uc007bju.2	Fn1
1	71585520	71653200	uc007bjv.2	Fn1
1	71585520	71653200	uc007bjw.2	Fn1
1	71585520	71653200	uc007bjx.2	Fn1
1	71585520	71653200	uc007bjy.2	Fn1
1	71585520	71653200	uc007bjz.2	Fn1
1	71585520	71653200	uc007bka.2	Fn1
1	72236465	72274869	uc007bkh.1	D230017M19Rik
1	72259167	72284314	uc007bki.2	Pecr
1	72259167	72284314	uc007bkj.2	Pecr
1	72284369	72303104	uc007bkk.1	Tmem169
1	72307421	72394952	uc007bkl.2	Xrcc5
1	72583251	72633134	uc007bks.2	Smarcal1
1	72642980	72700564	uc007bkt.2	Ankar
1	73910231	74124449	uc007blg.3	Tns1
1	74125541	74148223	uc007blk.2	Rufy4
1	74279840	74284738	uc007blr.2	Aamp
1	74284930	74353694	uc007blt.1	Pnkd
1	74284930	74353694	uc007blu.1	Pnkd
1	74288247	74305622	uc007blv.2	Tmbim1
1	74284930	74353694	uc007blw.1	Pnkd
1	74375195	74386062	uc007bly.2	Slc11a1
1	74391509	74397285	uc007blz.2	Ctdsp1
1	74409376	74435559	uc007bmb.2	Vil1
1	74435511	74544284	uc007bmd.2	Usp37
1	74542888	74567794	uc007bmg.1	Plcd4
1	74542888	74567794	uc007bmh.1	Plcd4
1	74565127	74588246	uc007bmm.1	Zfp142
1	74565127	74588246	uc007bmn.1	Zfp142
1	74565127	74588246	uc007bmo.1	Zfp142
1	74588289	74592443	uc007bmq.1	Bcs1l
1	74588289	74592443	uc007bmr.1	Bcs1l
1	74601445	74636894	uc007bmu.1	Stk36
1	74601445	74636894	uc007bmv.1	Stk36
1	74713574	74737892	uc007bna.1	Cyp27a1
1	74738922	74749221	uc007bnb.2	Prkag3
1	74738922	74749221	uc007bnc.1	Prkag3
1	74854934	74857732	uc007bng.2	Cdk5r2
1	75134554	75142711	uc007bnp.1	Cnppd1
1	75134554	75142711	uc007bnr.1	Cnppd1
1	75134554	75142711	uc007bns.1	Cnppd1
1	75171717	75180392	uc007bnx.1	Abcb6
1	75180860	75192196	uc007bob.2	Atg9a
1	75307896	75317990	uc007bot.2	Dnpep
1	75307896	75317990	uc007bou.2	Dnpep
1	75307896	75317990	uc007bow.2	Dnpep
1	75375297	75432320	uc007boz.1	Speg
1	75375297	75432320	uc007bpc.1	Speg
1	75474569	75479307	uc007bpi.2	Chpf
1	75474569	75479307	uc007bpj.2	Chpf
1	75479310	75506452	uc007bpn.2	Obsl1
1	75479310	75506452	uc007bpo.2	Obsl1
1	75479310	75506452	uc007bpq.2	Obsl1
1	75507077	75510366	uc007bps.1	Inha
1	75546266	75562172	uc007bpv.2	Slc4a3
1	78816758	78820028	uc007bqq.1	Kcne4
1	79794197	79861180	uc007bqz.2	Serpine2
1	80198706	80218473	uc007brb.2	Fam124b
1	82233101	82291416	uc007brp.2	Irs1
1	82586921	82722059	uc007brv.1	Col4a3
1	82839483	82901182	uc007bse.1	Agfg1
1	82839483	82901182	uc007bsf.1	Agfg1
1	82839483	82901182	uc007bsg.1	Agfg1
1	87620312	87720507	uc007bxc.2	Inpp5d
1	87620312	87720507	uc007bxd.2	Inpp5d
1	87620312	87720507	uc007bxf.2	Inpp5d
1	87620312	87720507	uc007bxg.2	Inpp5d
1	87620312	87720507	uc007bxh.2	Inpp5d
1	87755870	87792428	uc007bxl.2	Atg16l1
1	87755870	87792428	uc007bxm.2	Atg16l1
1	87755870	87792428	uc007bxn.2	Atg16l1
1	87945119	88008551	uc007bxw.1	Usp40
1	87945119	88008551	uc007bxy.1	Usp40
1	89454806	89897617	uc007byw.1	Agap1
1	89454806	89897617	uc007byx.1	Agap1
1	89454806	89897617	uc007byy.1	Agap1
1	89950220	90014666	uc007bzd.1	Asb18
1	90958133	90969661	uc007bzn.2	Rab17
1	90998737	91128944	uc007bzp.2	Lrrfip1
1	90998737	91128944	uc007bzq.2	Lrrfip1
1	90998737	91128944	uc007bzr.2	Lrrfip1
1	90998737	91128944	uc007bzs.2	Lrrfip1
1	90998737	91128944	uc007bzt.2	Lrrfip1
1	91145089	91170795	uc007bzv.1	Rbm44
1	91351016	91362416	uc007cai.1	Klhl30
1	91415982	91459324	uc007cav.1	Per2
1	91540544	91559589	uc007caz.1	Asb1
1	91540544	91559589	uc007cba.1	Asb1
1	91540544	91559589	uc007cbc.1	Asb1
1	92588207	92589297	uc007cbm.1	Olfr1412
1	93015464	93101951	uc007cde.2	Kif1a
1	93015464	93101951	uc007cdf.2	Kif1a
1	93015464	93101951	uc007cdg.2	Kif1a
1	93015464	93101951	uc007cdh.2	Kif1a
1	93235841	93301065	uc007cdm.1	Sned1
1	93299211	93305915	uc007cdo.1	Mterf4
1	93308770	93343482	uc007cdt.2	Pask
1	93342854	93373489	uc007cdv.1	Ppp1r7
1	93373930	93404303	uc007cdw.2	Ano7
1	93405940	93478815	uc007cdx.1	Hdlbp
1	93405940	93478815	uc007cdy.1	Hdlbp
1	93405940	93478815	uc007cdz.1	Hdlbp
1	93478964	93510260	uc007cea.2	Sept2
1	93512079	93621976	uc007cec.2	Farp2
1	93803965	93822101	uc007cen.1	Ing5
1	93990509	94017147	uc007cet.1	Gm6086
1	94020451	94028334	uc007ceu.1	Neu4
1	94797083	94802472	uc007cew.1	4930440C22Rik
1	121087405	121178441	uc007cjn.2	Celrr
1	121304353	121332589	uc007cjo.1	Insig2
1	121304353	121332589	uc007cjp.2	Insig2
1	121304353	121332589	uc007cjq.2	Insig2
1	121431049	121506460	uc007cju.2	Ccdc93
1	127205015	127488336	uc007ckr.1	Mgat5
1	130576713	130629621	uc007cmb.2	Zp3r
1	132022806	132068062	uc007coe.2	Mfsd4
1	132022806	132068062	uc007cof.2	Mfsd4
1	132022806	132068062	uc007cog.2	Mfsd4
1	132356315	132391281	uc007cor.1	Tmcc2
1	132356315	132391281	uc007cos.1	Tmcc2
1	132356315	132391281	uc007cot.1	Tmcc2
1	132564690	132741797	uc007cpd.2	Nfasc
1	132564690	132741797	uc007cpe.2	Nfasc
1	132564690	132741797	uc007cpf.2	Nfasc
1	132564690	132741797	uc007cpg.2	Nfasc
1	132959484	133030561	uc007cpk.1	Mdm4
1	132959484	133030561	uc007cpl.1	Mdm4
1	132959484	133030561	uc007cpn.1	Mdm4
1	133131143	133139783	uc007cps.2	Ppp1r15b
1	133131143	133139783	uc007cpt.2	Ppp1r15b
1	133382303	133424377	uc007cqk.1	Sox13
1	133603871	133610291	uc007cql.2	Snrpe
1	133699457	133801041	uc007cqu.3	Atp2b4
1	133699457	133801041	uc007cqv.3	Atp2b4
1	133699457	133801041	uc007cqw.1	Atp2b4
1	133897199	133907999	uc007cqy.2	Optc
1	133897199	133907999	uc007cqz.2	Optc
1	133897199	133907999	uc007cra.2	Optc
1	133897199	133907999	uc007crb.3	Optc
1	134296783	134332928	uc007crp.2	Ppfia4
1	134405559	134411740	uc007cru.1	Cyb5r1
1	134405559	134411740	uc007crv.1	Cyb5r1
1	134962565	134974162	uc007csp.2	Ube2t
1	134983301	135105276	uc007csq.1	Lgr6
1	135132700	135145317	uc007css.1	Ptpn7
1	135132700	135145317	uc007cst.1	Ptpn7
1	135146824	135156269	uc007csu.1	Arl8a
1	135253575	135258568	uc007csw.2	Elf3
1	135253575	135258568	uc007csx.2	Elf3
1	135262712	135284084	uc007csy.2	Rnpep
1	135295213	135313778	uc007csz.1	Timm17a
1	135382312	135430499	uc007cte.1	Ipo9
1	135818598	135833342	uc007ctt.1	Lad1
1	135871395	135919207	uc007cub.1	Pkp1
1	135953578	136006342	uc007cuc.2	Igfn1
1	136052750	136119822	uc007cuf.1	Cacna1s
1	136052750	136119822	uc007cug.1	Cacna1s
1	136126178	136131183	uc007cui.2	Gm15850
1	136126178	136131183	uc007cuk.2	Gm15850
1	136131389	136177998	uc007cul.1	Kif21b
1	136268123	136346104	uc007cuq.1	Camsap2
1	136268123	136346104	uc007cur.2	Camsap2
1	139804167	139858702	uc007cwp.2	Cfhr2
1	151755371	151822051	uc007czc.2	Edem3
1	152836995	152902646	uc007czo.2	Smg7
1	152836995	152902646	uc007czp.2	Smg7
1	153122756	153186447	uc007czr.1	Lamc2
1	153503015	153550045	uc007dac.1	Npl
1	154390731	154884501	uc007dav.1	Cacna1e
1	155158715	155208256	uc007dbb.1	Stx6
1	155776029	155812889	uc007dbo.1	Qsox1
1	155776029	155812889	uc007dbp.1	Qsox1
1	155844964	155973255	uc007dbs.2	Cep350
1	156004599	156036480	uc007dbu.2	Tor1aip1
1	156004599	156036480	uc007dbw.2	Tor1aip1
1	156804166	156939626	uc007dcu.2	Ralgps2
1	156804166	156939626	uc007dcw.2	Ralgps2
1	156804166	156939626	uc007dcx.2	Ralgps2
1	156804166	156939626	uc007dcy.2	Ralgps2
1	156804166	156939626	uc007dcz.2	Ralgps2
1	156804166	156939626	uc007dda.1	Ralgps2
1	156804166	156939626	uc007ddb.2	Ralgps2
1	158245269	158356326	uc007ddq.2	Brinp2
1	158362273	158691781	uc007ddr.3	Astn1
1	158362273	158691781	uc007dds.3	Astn1
1	158362273	158691781	uc007ddt.3	Astn1
1	158362273	158691781	uc007ddu.3	Astn1
1	158711727	158980490	uc007ddv.1	Pappa2
1	158967701	158980463	uc007ddx.1	1600012P17Rik
1	159232320	159347640	uc007ddz.1	Rfwd2
1	161040601	161070658	uc007dey.1	Dars2
1	161142691	161170498	uc007dfj.2	Ankrd45
1	161494655	161505290	uc007dfo.2	Tnfsf18
1	161816114	161876682	uc007dft.2	Suco
1	161969186	161973435	uc007dfx.1	Pigc
1	161969186	161973435	uc007dfy.1	Pigc
1	161982453	162478034	uc007dfz.1	Dnm3
1	161982453	162478034	uc007dgb.2	Dnm3
1	161982453	162478034	uc007dgd.1	Dnm3
1	162670725	162740556	uc007dgr.1	Prrc2c
1	162670725	162740556	uc007dgt.1	Prrc2c
1	162670725	162740556	uc007dgu.1	Prrc2c
1	162829561	162866610	uc007dgx.1	Fmo1
1	162829561	162866610	uc007dgy.1	Fmo1
1	162953800	162984528	uc007dhe.1	Fmo3
1	163024302	163085670	uc007dhg.2	Mroh9
1	163779583	163917109	uc007dho.1	Kifap3
1	163929100	163955126	uc007dhq.2	Scyl3
1	163945993	163994796	uc007dhs.1	BC055324
1	163945993	163994796	uc007dhu.1	BC055324
1	164115264	164150026	uc007dhz.2	Selp
1	164148591	164152217	uc007dib.2	Gm16548
1	164796644	164824266	uc007diq.1	Dpt
1	164863133	164936775	uc007dir.2
1	165212286	165236996	uc007diz.2	Tiprl
1	165328698	165460475	uc007djb.2	Dcaf6
1	165485183	165576774	uc007djf.1	Adcy10
1	165646516	165709757	uc007djl.1	Rcsd1
1	165788681	165877277	uc007djn.2	Cd247
1	165788681	165877277	uc007djo.2	Cd247
1	165788681	165877277	uc007djp.2	Cd247
1	165788681	165877277	uc007djq.2	Cd247
1	165788681	165877277	uc007djr.2	Cd247
1	166098148	166127922	uc007dkh.2	Dusp27
1	166098148	166127922	uc007dki.2	Dusp27
1	166130238	166166510	uc007dkj.1	Gpa33
1	166201201	166238747	uc007dkk.1	Mael
1	166379097	166393621	uc007dkm.2	Tada1
1	167598384	167639623	uc007dla.2	Rxrg
1	167598384	167639623	uc007dlb.2	Rxrg
1	169972307	170110762	uc007dlu.2	Ddr2
1	170141938	170174957	uc007dlw.1	Uap1
1	170141938	170174957	uc007dlx.1	Uap1
1	170141938	170174957	uc007dly.1	Uap1
1	170277320	170286769	uc007dmc.1	Sh2d1b1
1	170302668	170589861	uc007dme.1	Nos1ap
1	170302668	170589861	uc007dmf.1	Nos1ap
1	170302668	170589861	uc007dmg.1	Nos1ap
1	170917576	170927583	uc007dmq.2	Fcrla
1	170917576	170927583	uc007dmr.2	Fcrla
1	171437535	171464603	uc007doo.1	F11r
1	171917515	171953170	uc007dpg.1	Slamf6
1	171917515	171953170	uc007dph.1	Slamf6
1	172066013	172082795	uc007dpk.2	Ncstn
1	172082529	172122330	uc007dpn.2	Copa
1	172148084	172197005	uc007dpt.2	Dcaf8
1	172148084	172197005	uc007dpu.2	Dcaf8
1	172148084	172197005	uc007dpv.2	Dcaf8
1	172148084	172197005	uc007dpw.2	Dcaf8
1	172148084	172197005	uc007dpx.2	Dcaf8
1	172320501	172329318	uc007dqg.1	Kcnj9
1	172320501	172329318	uc007dqh.1	Kcnj9
1	172320501	172329318	uc007dqi.1	Kcnj9
1	172341210	172374085	uc007dqj.1	Kcnj10
1	172376546	172384099	uc007dqk.2	Pigm
1	172520801	172545870	uc007dqq.2	Cfap45
1	172581758	172590568	uc007dqu.1	Slamf8
1	173215607	173216640	uc007drd.2	Olfr1404
1	173221284	173227214	uc007dre.2	Fcer1a
1	173333258	173367695	uc007dri.1	Cadm3
1	173630917	173647928	uc007drr.2	Pyhin1
1	174011998	174031810	uc007dsm.2	Ifi205
1	174136746	174137693	uc007dst.1	Olfr424
1	174172776	174248450	uc007dsw.2	Spta1
1	174424126	174431552	uc007dtb.2	Olfr414
1	179528055	179546267	uc007dvl.1	Tfb2m
1	179960472	180165603	uc007dvu.2	Cdc42bpa
1	179960472	180165603	uc007dvw.2	Cdc42bpa
1	180165238	180199602	uc007dvx.2	Adck3
1	180165238	180199602	uc007dvy.2	Adck3
1	180227004	180263438	uc007dwb.2	Psen2
1	180227004	180263438	uc007dwc.3	Psen2
1	180227004	180263438	uc007dwd.2	Psen2
1	181815335	181843046	uc007dxo.2	Lbr
1	182124737	182132407	uc007dxu.2	Srp9
1	182287990	182303325	uc007dxy.1	1700047M11Rik
1	182287990	182303325	uc007dxz.2	1700047M11Rik
1	182313102	182341629	uc007dyb.1	Fbxo28
1	182467260	182517608	uc007dye.2	Capn2
1	182565007	182632352	uc007dyh.2	Capn8
1	182565007	182632352	uc007dyi.2	Capn8
1	182763860	182896591	uc007dyk.1	Susd4
1	186622792	186705989	uc007dzo.2	Tgfb2
1	186622792	186705989	uc007dzp.2	Tgfb2
1	186720978	186749358	uc007dzq.2	Rrp15
1	187044648	187215465	uc007dzt.2	Spata17
1	188262023	188965041	uc007eaf.1	Ush2a
1	190700202	190911770	uc007ebi.2	Rps6kc1
1	191005847	191026158	uc007ebt.1	Mfsd7b
1	191005847	191026158	uc007ebv.1	Mfsd7b
1	191036639	191042942	uc007ebw.2	Spata45
1	191045826	191062932	uc007eby.2	Tatdn3
1	191537356	191575544	uc007eck.1	Dtl
1	191575636	191623688	uc007ecp.1	Ints7
1	192496711	192771223	uc007edp.2	Hhat
1	192496711	192771223	uc007edq.2	Hhat
1	192891233	193035775	uc007edu.1	Syt14
1	193221634	193264075	uc007eef.1	Hsd11b1
1	193221634	193264075	uc007eeg.1	Hsd11b1
1	193221634	193264075	uc007eeh.1	Hsd11b1
1	195097382	195131586	uc007eeu.1	Cr1l
1	195097382	195131586	uc007eev.1	Cr1l
1	195136811	195176716	uc007eey.1	Cr2
1	195136811	195176716	uc007eez.1	Cr2
10	5020203	5550692	uc007egs.2	Syne1
10	7629373	7681136	uc007ehx.2	Pcmt1
10	7629373	7681136	uc007ehy.2	Pcmt1
10	7629373	7681136	uc007ehz.2	Pcmt1
10	7667503	7678881	uc007eid.2	Nup43
10	12382188	12861735	uc007ejw.1	Utrn
10	16951294	17095782	uc007els.2	Gm20125
10	17900466	17948067	uc007elw.1	Heca
10	18011263	18023252	uc007ely.2	Abracl
10	18055861	18125155	uc007ema.2	Reps1
10	18055861	18125155	uc007emb.2	Reps1
10	18213676	18234998	uc007eme.1	Ccdc28a
10	18213676	18234998	uc007emf.1	Ccdc28a
10	18390322	18533892	uc007emi.1	Nhsl1
10	18390322	18533892	uc007emj.2	Nhsl1
10	18588011	18743758	uc007emn.1	D10Bwg1379e
10	19621998	19634681	uc007enh.1	Il22ra2
10	19847917	19851459	uc007enk.1	Slc35d3
10	19859929	19907689	uc007enl.2	Pex7
10	19934472	20142753	uc007enm.2	Map3k5
10	21295979	21368889	uc007eoo.1	Hbs1l
10	23851462	23869843	uc007eqb.2	Vnn3
10	24149317	24188959	uc007eqs.1	Stx7
10	24637914	24712159	uc007eqx.1	Enpp1
10	31313382	31328204	uc007etq.1	Hddc2
10	33926936	33951212	uc007eum.1	Zufsp
10	33996555	34019624	uc007eun.1	Rwdd1
10	34037597	34109813	uc007euo.1	Trappc3l
10	38965515	39110188	uc007evq.2	Lama4
10	39621412	39732007	uc007ewb.2	E130307A14Rik
10	39732118	39875211	uc007ewd.1	Rev3l
10	39958061	39986646	uc007ewk.2	BC021785
10	40033535	40142254	uc007ewm.2	Slc16a10
10	40223246	40247036	uc007ewo.1	Rpf2
10	40223246	40247036	uc007ewp.1	Rpf2
10	40287458	40302188	uc007ews.3	Amd1
10	40570336	40604132	uc007ewz.1	Slc22a16
10	41188172	41303241	uc007exk.1	Fig4
10	41450396	41465571	uc007exm.2	Zbtb24
10	41476314	41487032	uc007exn.2	Mical1
10	41476314	41487032	uc007exo.2	Mical1
10	41476314	41487032	uc007exp.2	Mical1
10	41485642	41490369	uc007exs.1	Smpd2
10	41485642	41490369	uc007ext.1	Smpd2
10	41519414	41531048	uc007exv.1	Cd164
10	41538846	41709300	uc007exw.2	Ccdc162
10	41718840	41809871	uc007exz.2	Cep57l1
10	41718840	41809871	uc007eya.2	Cep57l1
10	41810574	41908424	uc007eye.2	Sesn1
10	41810574	41908424	uc007eyf.2	Sesn1
10	41914990	42018442	uc007eyh.3	Armc2
10	42181841	42276755	uc007eyl.1	Foxo3
10	42181841	42276755	uc007eym.1	Foxo3
10	42181841	42276755	uc007eyn.1	Foxo3
10	42312585	42478565	uc007eyq.1	Lace1
10	43950307	44004846	uc007ezq.2	Aim1
10	52045721	52195244	uc007fbb.1	Ros1
10	52233619	52321378	uc007fbd.2	Dcbld1
10	52233619	52321378	uc007fbe.2	Dcbld1
10	53278081	53379851	uc007fbn.2	Cep85l
10	56014298	56228689	uc007fca.1	Tbc1d32
10	57486385	57513133	uc007fck.2	Hsf2
10	57515774	57532530	uc007fcm.3	Serinc1
10	57784881	57788450	uc007fct.1	Fabp7
10	57794335	57811830	uc007fcu.1	Smpdl3a
10	58497970	58576242	uc007fdf.2	Ccdc138
10	59164113	59221847	uc007fdn.2	Sept10
10	59323296	59373304	uc007fdo.2	P4ha1
10	59323296	59373304	uc007fdp.2	P4ha1
10	59403660	59421976	uc007fdq.1	Pla2g12b
10	59422958	59441778	uc007fdr.1	Oit3
10	59446984	59616692	uc007fdt.3	Mcu
10	59702477	59864132	uc007fdx.1	Micu1
10	59702477	59864132	uc007fdy.1	Micu1
10	60302748	60696490	uc007ffa.1	Cdh23
10	60928226	60938132	uc007ffg.2	Pldi
10	60931991	60940942	uc007ffh.1	Gm26947
10	61098642	61147703	uc007ffk.2	Sgpl1
10	61171954	61188841	uc007ffm.2	Tbata
10	61171954	61188841	uc007ffn.2	Tbata
10	61171954	61188841	uc007ffo.2	Tbata
10	61171954	61188841	uc007ffr.2	Tbata
10	61838236	61979108	uc007fgn.1	Col13a1
10	61838236	61979108	uc007fgo.1	Col13a1
10	62185396	62231218	uc007fgv.1	Tspan15
10	62383137	62422491	uc007fhc.1	Hkdc1
10	62429209	62449738	uc007fhd.1	Supv3l1
10	62454843	62486805	uc007fhf.2	Vps26a
10	62454843	62486805	uc007fhg.2	Vps26a
10	62616023	62651218	uc007fhp.1	Ddx50
10	62920633	62946498	uc007fjh.1	Slc25a16
10	62980223	63017210	uc007fjn.1	Rufy2
10	63100156	63100605	uc007fjv.1	Atoh7
10	63243797	63317881	uc007fkc.2	Herc4
10	66120605	66254223	uc007fkn.2	1700023F02Rik
10	67009189	67096988	uc007flq.2	Reep3
10	67096125	67256326	uc007fls.2	Jmjd1c
10	67886103	67912662	uc007fmb.1	Zfp365
10	67979570	68059740	uc007fmd.1	Rtkn2
10	68723746	68782654	uc007fmm.2	Tmem26
10	69336635	69352938	uc007fmr.1	Cdk1
10	69533772	70027438	uc007fmx.1	Ank3
10	69533772	70027438	uc007fmy.1	Ank3
10	69533772	70027438	uc007fmz.1	Ank3
10	69533772	70027438	uc007fna.1	Ank3
10	69533772	70027438	uc007fnb.1	Ank3
10	69533772	70027438	uc007fnc.1	Ank3
10	69533772	70027438	uc007fni.1	Ank3
10	69533772	70027438	uc007fnj.1	Ank3
10	69533772	70027438	uc007fnk.1	Ank3
10	69533772	70027438	uc007fnm.1	Ank3
10	70557682	70655965	uc007fod.1	Phyhipl
10	73099342	74649737	uc007fpf.2	Pcdh15
10	73099342	74649737	uc007fpg.2	Pcdh15
10	73099342	74649737	uc007fph.2	Pcdh15
10	73099342	74649737	uc007fpl.2	Pcdh15
10	73099342	74649737	uc007fpn.2	Pcdh15
10	74967177	75016907	uc007fpt.1	Gnaz
10	74967177	75016907	uc007fpu.1	Gnaz
10	75037058	75054748	uc007fpx.1	Rab36
10	75037058	75054748	uc007fpz.1	Rab36
10	75060896	75184923	uc007fqb.2	Bcr
10	75212073	75312399	uc007fqe.2	Specc1l
10	75212073	75312399	uc007fqf.2	Specc1l
10	75316943	75334788	uc007fqh.1	Adora2a
10	75406911	75441679	uc007fqj.2	Upb1
10	75561604	75586200	uc007fqo.2	Ggt1
10	75561604	75586200	uc007fqp.1	Ggt1
10	75646110	75764357	uc007fqx.1	Cabin1
10	75896769	75921617	uc007ftm.2	Smarcb1
10	75896769	75921617	uc007ftn.2	Smarcb1
10	75923222	75932502	uc007fto.1	Mmp11
10	75923222	75932502	uc007ftp.1	Mmp11
10	75954514	76009591	uc007ftu.2	Gm5134
10	76057494	76110961	uc007ftx.1	Slc5a4b
10	76147451	76189265	uc007fty.1	Slc5a4a
10	76351254	76442912	uc007fuk.1	Pcnt
10	76468971	76515856	uc007fup.1	Mcm3ap
10	76708792	76726168	uc007fux.1	Col6a1
10	76761857	76961887	uc007fuy.2	Pcbp3
10	76761857	76961887	uc007fuz.2	Pcbp3
10	76761857	76961887	uc007fva.2	Pcbp3
10	77032241	77061002	uc007fvc.2	Slc19a1
10	77032241	77061002	uc007fvd.2	Slc19a1
10	77032241	77061002	uc007fve.1	Slc19a1
10	77052178	77166548	uc007fvg.1	Col18a1
10	77052178	77166548	uc007fvh.2	Col18a1
10	77530252	77565708	uc007fvv.1	Itgb2
10	77581720	77598732	uc007fvx.1	Pttg1ip
10	77606097	77641543	uc007fvy.1	Sumo3
10	77606097	77641543	uc007fvz.1	Sumo3
10	77622275	77645993	uc007fwa.1	Ube2g2
10	77829467	77887021	uc007fwg.2	Tspear
10	77897575	77902536	uc007fwi.3	Lrrc3
10	77907722	77970563	uc007fwl.2	Trpm2
10	78030022	78043610	uc007fwr.2	Aire
10	78030022	78043610	uc007fws.2	Aire
10	78030022	78043610	uc007fwt.2	Aire
10	78030022	78043610	uc007fwu.2	Aire
10	78030022	78043610	uc007fwv.2	Aire
10	78030022	78043610	uc007fww.2	Aire
10	78030022	78043610	uc007fwx.2	Aire
10	78030022	78043610	uc007fwy.2	Aire
10	78030022	78043610	uc007fwz.2	Aire
10	78030022	78043610	uc007fxa.2	Aire
10	78030022	78043610	uc007fxd.2	Aire
10	78186725	78244642	uc007fxm.1	Trappc10
10	79017324	79018283	uc007fym.1	Olfr1351
10	79064374	79097600	uc007fyo.2	2610008E11Rik
10	79247777	79294535	uc007fyp.1	Vmn2r81
10	79526430	79533787	uc007fyr.1	Ppap2c
10	79526430	79533787	uc007fys.1	Ppap2c
10	79526430	79533787	uc007fyt.1	Ppap2c
10	79576379	79587331	uc007fyz.1	Theg
10	79576379	79587331	uc007fza.1	Theg
10	79606857	79614025	uc007fzb.2	C2cd4c
10	79606857	79614025	uc007fzc.1	C2cd4c
10	79617940	79637918	uc007fzd.2	Shc2
10	79682195	79688394	uc007fzi.1	Cdc34
10	79689020	79695261	uc007fzj.1	Gzmm
10	79704491	79711969	uc007fzl.1	Bsg
10	79704491	79711969	uc007fzm.1	Bsg
10	79716634	79736108	uc007fzn.1	Hcn2
10	79755119	79756961	uc007fzp.1	Fgf22
10	79777272	79782630	uc007fzs.2	Fstl3
10	79777272	79782630	uc007fzt.2	Fstl3
10	79781474	79790961	uc007fzu.1	Prss57
10	79793572	79820896	uc007fzw.2	Palm
10	79793572	79820896	uc007fzx.2	Palm
10	79854427	79864771	uc007gab.2	Ptbp1
10	79854427	79864771	uc007gac.2	Ptbp1
10	79854427	79864771	uc007gad.2	Ptbp1
10	79894708	79908923	uc007gak.2	Med16
10	79894708	79908923	uc007gal.2	Med16
10	79894708	79908923	uc007gam.1	Med16
10	79996494	80015572	uc007gba.1	Abca7
10	80016653	80031472	uc007gbd.2	Hmha1
10	80016653	80031472	uc007gbf.2	Hmha1
10	80016653	80031472	uc007gbg.2	Hmha1
10	80035949	80039795	uc007gbi.1	Polr2e
10	80047166	80056439	uc007gbk.2	Gpx4
10	80047166	80056439	uc007gbl.2	Gpx4
10	80057416	80102698	uc007gbn.1	Sbno2
10	80115803	80130682	uc007gbu.1	Stk11
10	80115803	80130682	uc007gbv.1	Stk11
10	80249121	80256794	uc007gci.1	Ndufs7
10	80258151	80261012	uc007gcj.2	Gamt
10	80261486	80288408	uc007gck.2	Dazap1
10	80261486	80288408	uc007gcl.2	Dazap1
10	80261486	80288408	uc007gcm.2	Dazap1
10	80295977	80318263	uc007gcp.1	Apc2
10	80318254	80320537	uc007gcq.1	2310011J03Rik
10	80356459	80365489	uc007gcx.2	Plk5
10	80356459	80365489	uc007gcy.2	Plk5
10	80392539	80399550	uc007gda.1	Mbd3
10	80392539	80399550	uc007gdb.1	Mbd3
10	80402997	80406830	uc007gdd.1	Uqcr11
10	80402997	80406830	uc007gde.1	Uqcr11
10	80409514	80433647	uc007gdf.2	Tcf3
10	80409514	80433647	uc007gdg.2	Tcf3
10	80409514	80433647	uc007gdh.2	Tcf3
10	80409514	80433647	uc007gdi.2	Tcf3
10	80409514	80433647	uc007gdj.2	Tcf3
10	80409514	80433647	uc007gdk.2	Tcf3
10	80409514	80433647	uc007gdl.2	Tcf3
10	80409514	80433647	uc007gdm.2	Tcf3
10	80519585	80539124	uc007gdo.1	Atp8b3
10	80567124	80577321	uc007gdt.1	Klf16
10	80602882	80615783	uc007gdy.1	Scamp4
10	80602882	80615783	uc007gdz.1	Scamp4
10	80622780	80640771	uc007gea.2	Csnk1g2
10	80622780	80640771	uc007geb.2	Csnk1g2
10	80706978	80742211	uc007gek.1	Ap3d1
10	80755206	80795461	uc007gel.1	Dot1l
10	80755206	80795461	uc007gen.1	Dot1l
10	80755206	80795461	uc007gep.1	Dot1l
10	80805248	80807648	uc007get.1	Amh
10	80808496	80813498	uc007geu.2	Jsrp1
10	80808496	80813498	uc007gev.2	Jsrp1
10	80852825	80855209	uc007gfa.1	Lsm7
10	80855275	80868705	uc007gfc.1	Sppl2b
10	81019589	81025662	uc007gfo.1	Diras1
10	81028538	81037426	uc007gfq.1	Slc39a3
10	81028538	81037426	uc007gfs.2	Slc39a3
10	81044075	81060178	uc007gft.1	Sgta
10	81070035	81082559	uc007gfv.2	Thop1
10	81084324	81098874	uc007gfw.1	Creb3l3
10	81105915	81124697	uc007gfx.2	Map2k2
10	81105915	81124697	uc007gfy.2	Map2k2
10	81502306	81524225	uc007gij.1	Gna15
10	81528724	81545190	uc007gil.1	Gna11
10	81574561	81590845	uc007gio.2	Tle2
10	81574561	81590845	uc007gip.3	Tle2
10	81574561	81590845	uc007gir.2	Tle2
10	81574561	81590845	uc007gis.2	Tle2
10	81590904	81601073	uc007giu.1	Tle6
10	81590904	81601073	uc007giv.1	Tle6
10	81718919	81721468	uc007gjf.2	Zfp433
10	82224850	82241280	uc007gjm.3	Zfp938
10	82650433	82690650	uc007gjs.1	Glt8d2
10	82812123	82824242	uc007gjx.1	1700028I16Rik
10	84370905	84440597	uc007gko.1	Nuak1
10	84576626	84614359	uc007gks.1	Tcp11l2
10	84622437	84727177	uc007gku.1	Polr3b
10	84917616	85016446	uc007gkx.2	Ric8b
10	84917616	85016446	uc007gky.2	Ric8b
10	86055125	86498896	uc007gnn.2	Syn3
10	88091432	88146941	uc007grd.1	Parpbp
10	88885992	88929505	uc007grz.1	Slc5a8
10	88948994	89344762	uc007gsc.1	Ano4
10	89873509	90973300	uc007gta.2	Anks1b
10	92775619	93081618	uc007gug.1	Cfap54
10	93160876	93241342	uc007gul.2	Cdk17
10	93488768	93519304	uc007gus.1	Hal
10	93523338	93540033	uc007gut.2	Amdhd1
10	93540632	93584327	uc007guu.1	Ccdc38
10	93939165	94035817	uc007gvh.1	Vezt
10	93939165	94035817	uc007gvj.1	Vezt
10	93939165	94035817	uc007gvk.1	Vezt
10	94293665	94298703	uc007gvr.2	Gm4792
10	94688790	94790336	uc007gvx.1	Cep83
10	95174746	95324097	uc007gwc.1	Cradd
10	95746077	95797236	uc007gws.1	4732465J04Rik
10	95746077	95797236	uc007gwt.1	4732465J04Rik
10	100015630	100100413	uc007gxp.1	Kitl
10	100015630	100100413	uc007gxq.1	Kitl
10	100015630	100100413	uc007gxr.1	Kitl
10	102481760	102490418	uc007gye.1	Nts
10	107517049	107720051	uc007gzb.1	Ptprq
10	111164802	111297247	uc007gzy.1	Osbpl8
10	111164802	111297247	uc007gzz.1	Osbpl8
10	112163621	112216555	uc007han.2	Caps2
10	114398823	114802307	uc007hat.2	Trhde
10	116018213	116274932	uc007hbp.2	Ptprr
10	116301374	116389538	uc007hbv.2	Ptprb
10	116485161	116581511	uc007hca.2	Cnot2
10	116485161	116581511	uc007hcc.2	Cnot2
10	116485161	116581511	uc007hcd.2	Cnot2
10	116485161	116581511	uc007hcf.1	Cnot2
10	117070129	117148474	uc007hct.1	Frs2
10	117215142	117224507	uc007hcx.2	Yeats4
10	117232237	117238703	uc007hcy.2	9530003J23Rik
10	117232237	117238703	uc007hcz.2	9530003J23Rik
10	117277334	117282274	uc007hda.1	Lyz2
10	117344673	117380015	uc007hdd.2	Cpsf6
10	117344673	117380015	uc007hdf.2	Cpsf6
10	117344673	117380015	uc007hdg.2	Cpsf6
10	118859349	118868903	uc007hea.1	Dyrk2
10	119199255	119240055	uc007hec.2	Cand1
10	120201590	120224917	uc007hey.1	Tmbim4
10	120781096	120899101	uc007hfh.2	Msrb3
10	121263824	121311189	uc007hfm.2	Tbc1d30
10	121365090	121397245	uc007hfo.1	Gns
10	123113244	123196935	uc007hgn.1	Usp15
10	127048250	127053006	uc007hht.2	Cyp27b1
10	127055011	127060184	uc007hhu.1	March9
10	127078907	127093169	uc007hhx.1	Agap2
10	127094259	127121160	uc007hhz.2	Os9
10	127094259	127121160	uc007hia.2	Os9
10	127182521	127190054	uc007hij.2	Arhgef25
10	127182521	127190054	uc007hik.2	Arhgef25
10	127190378	127195728	uc007hil.1	Dtx3
10	127190378	127195728	uc007him.1	Dtx3
10	127329889	127341589	uc007hjf.1	Gli1
10	127380327	127499384	uc007hjl.2	R3hdm2
10	127380327	127499384	uc007hjm.2	R3hdm2
10	127380327	127499384	uc007hjn.2	R3hdm2
10	127380327	127499384	uc007hjq.2	R3hdm2
10	127517123	127522444	uc007hju.2	Shmt2
10	127525473	127534559	uc007hjw.1	Nxph4
10	127538161	127621148	uc007hjx.1	Lrp1
10	127538161	127621148	uc007hjz.1	Lrp1
10	127642986	127660957	uc007hka.1	Stat6
10	127666901	127701049	uc007hkd.2	Tmem194
10	127705170	127720887	uc007hkh.2	Myo1a
10	127739538	127747335	uc007hkl.1	Zbtb39
10	127759721	127768297	uc007hkn.2	Rdh1
10	127759787	127792694	uc007hko.2	Gm28046
10	127776386	127792697	uc007hkp.1	Rdh9
10	127801152	127846565	uc007hkq.2	Rdh16
10	127849928	127861176	uc007hkt.1	Rdh19
10	128092783	128129303	uc007hlj.1	Baz2a
10	128129470	128180297	uc007hlm.1	Rbms2
10	128129470	128180297	uc007hln.1	Rbms2
10	128225838	128231812	uc007hlr.1	Mip
10	128232065	128252941	uc007hlt.2	Timeless
10	128232065	128252941	uc007hlu.2	Timeless
10	128232065	128252941	uc007hlv.2	Timeless
10	128232065	128252941	uc007hlw.2	Timeless
10	128232065	128252941	uc007hlx.2	Timeless
10	128303335	128321358	uc007hme.2	Pan2
10	128337832	128362479	uc007hmj.1	Cs
10	128377115	128408704	uc007hmm.1	Ankrd52
10	128411616	128441438	uc007hms.2	Rnf41
10	128411616	128441438	uc007hmu.2	Rnf41
11	3131850	3193463	uc007hrt.1	Sfi1
11	3131850	3193463	uc007hru.1	Sfi1
11	3131850	3193463	uc007hsb.1	Sfi1
11	3202392	3244588	uc007hsc.2	Eif4enif1
11	3202392	3244588	uc007hse.2	Eif4enif1
11	3202392	3244588	uc007hsf.2	Eif4enif1
11	3288874	3309083	uc007hsl.2	Patz1
11	3288874	3309083	uc007hsn.2	Patz1
11	3288874	3309083	uc007hso.2	Patz1
11	3330401	3342971	uc007hsp.1	Pik3ip1
11	3330401	3342971	uc007hsq.1	Pik3ip1
11	3344256	3409189	uc007hss.1	Limk2
11	3344256	3409189	uc007hst.1	Limk2
11	3344256	3409189	uc007hsu.2	Limk2
11	3415982	3452363	uc007hsv.1	Rnf185
11	3452365	3479831	uc007hsy.2	8430429K09Rik
11	3514684	3517351	uc007htc.1	Selm
11	3514684	3517351	uc007htd.1	Selm
11	3517523	3540612	uc007hte.2	Smtn
11	3517523	3540612	uc007htf.2	Smtn
11	3517523	3540612	uc007htg.2	Smtn
11	3517523	3540612	uc007hti.2	Smtn
11	3649494	3690477	uc007htm.1	Morc2a
11	3703731	3863903	uc007hto.1	Osbp2
11	3703731	3863903	uc007htq.1	Osbp2
11	3983636	3999326	uc007hub.2	Gal3st1
11	3983636	3999326	uc007huc.2	Gal3st1
11	3983636	3999326	uc007hud.2	Gal3st1
11	4031462	4048024	uc007hue.1	Sec14l4
11	4091480	4095445	uc007hug.1	Mtfp1
11	4097039	4123415	uc007huh.1	Sec14l2
11	4160350	4182541	uc007hup.2	Sf3a1
11	4186789	4215505	uc007huq.1	Tbc1d10a
11	4345814	4441105	uc007huv.1	Hormad2
11	4480868	4594863	uc007hux.1	Mtmr3
11	4701973	4704342	uc007hvb.1	Uqcr10
11	4704678	4737669	uc007hvd.1	Zmat5
11	4765845	4849536	uc007hvf.2	Nf2
11	4765845	4849536	uc007hvg.2	Nf2
11	4765845	4849536	uc007hvi.1	Nf2
11	4986824	5042791	uc007hvn.2	Ap1b1
11	4986824	5042791	uc007hvo.2	Ap1b1
11	5106265	5152257	uc007hwg.1	Emid1
11	5276324	5444847	uc007hwj.2	Znrf3
11	5276324	5444847	uc007hwk.3	Znrf3
11	5528887	5542187	uc007hwp.2	Ccdc117
11	5569684	5689337	uc007hwr.1	Ankrd36
11	5569684	5689337	uc007hws.1	Ankrd36
11	5703983	5715680	uc007hwt.1	Mrps24
11	5713417	5762376	uc007hwu.1	Urgcp
11	5713417	5762376	uc007hwx.1	Urgcp
11	6105691	6200415	uc007hxy.2	Nudcd3
11	6105691	6200415	uc007hxz.2	Nudcd3
11	6291633	6356642	uc007hyf.2	Ogdh
11	6291633	6356642	uc007hyh.2	Ogdh
11	6291633	6356642	uc007hyi.2	Ogdh
11	6291633	6356642	uc007hyj.2	Ogdh
11	6427229	6444443	uc007hyp.2	H2afv
11	6427229	6444443	uc007hyq.2	H2afv
11	6525591	6528760	uc007hyu.2	Gm11974
11	7063489	7178506	uc007hzf.1	Adcy1
11	8431652	8664535	uc007hzk.1	Tns3
11	11685003	11772926	uc007iaj.1	Ikzf1
11	11685003	11772926	uc007iak.1	Ikzf1
11	11685003	11772926	uc007ial.1	Ikzf1
11	11930508	12038683	uc007iaz.2	Grb10
11	11930508	12038683	uc007iba.2	Grb10
11	12314514	12351028	uc007ibg.1	Gm12002
11	17159263	17200375	uc007ica.1	Ppp3r1
11	21239281	21321136	uc007ido.2	Vps54
11	21239281	21321136	uc007idp.2	Vps54
11	22512088	22519234	uc007iee.1	Tmem17
11	22729897	22732986	uc007ieg.1	Gm12055
11	23564961	23633639	uc007ifh.1	0610010F05Rik
11	23665674	23732876	uc007ifk.1	Pus10
11	23665674	23732876	uc007ifl.1	Pus10
11	23665674	23732876	uc007ifn.1	Pus10
11	29130744	29161828	uc007igp.1	Pnpt1
11	29373658	29510808	uc007igw.2	Ccdc88a
11	30099395	30268175	uc007ihs.1	Sptbn1
11	30099395	30268175	uc007iht.1	Sptbn1
11	30099395	30268175	uc007ihu.1	Sptbn1
11	30771726	30880361	uc007ihx.1	Psme4
11	30885358	30893729	uc007iib.2	Gpr75
11	31357307	31370074	uc007iik.1	Stc2
11	31790113	31824524	uc007iio.1	D630024D03Rik
11	32000463	32059202	uc007iiv.1	Nsg2
11	32000463	32059202	uc007iiw.1	Nsg2
11	32225628	32267707	uc007ijf.2	Nprl3
11	32455370	32516687	uc007ijr.1	Ubtd2
11	32533305	32624587	uc007ijt.1	Stk10
11	33211795	33513746	uc007ikh.2	Ranbp17
11	34046920	34092295	uc007iku.1	Lcp2
11	34046920	34092295	uc007ikv.1	Lcp2
11	35121224	35708507	uc007ild.2	Slit3
11	35808381	35834506	uc007ilh.2	Rars
11	43149877	43262285	uc007imk.2	Atp10b
11	43433744	43447981	uc007imp.1	Slu7
11	43433744	43447981	uc007imq.1	Slu7
11	43474276	43491525	uc007imr.2	C1qtnf2
11	45852051	45910625	uc007inq.1	Clint1
11	46193850	46312859	uc007iob.2	Cyfip2
11	46193850	46312859	uc007ioc.2	Cyfip2
11	46193850	46312859	uc007iod.2	Cyfip2
11	48887422	48902152	uc007ipi.2	Gm5431
11	49057194	49064206	uc007ipp.2	Tgtp2
11	49470153	49471082	uc007iqn.2	Olfr1386
11	49523725	49524660	uc007iqq.1	Olfr1383
11	49663610	49665118	uc007iqv.2	Scgb3a1
11	49663610	49665118	uc007iqw.2	Scgb3a1
11	49671503	49712723	uc007irb.2	Cnot6
11	49901835	49980994	uc007irj.1	Rasgef1c
11	50025346	50104758	uc007irl.1	Rnf130
11	50025346	50104758	uc007irm.1	Rnf130
11	50131396	50172785	uc007irq.1	Tbc1d9b
11	50131396	50172785	uc007irr.1	Tbc1d9b
11	50210890	50235103	uc007iry.2	Mgat4b
11	50236469	50238616	uc007irz.1	Ltc4s
11	50236469	50238616	uc007isa.1	Ltc4s
11	50236469	50238616	uc007isb.1	Ltc4s
11	50237009	50288839	uc007isc.1	Gm26542
11	50293961	50325673	uc007isf.2	Canx
11	50293961	50325673	uc007isg.2	Canx
11	50602084	50807573	uc007iso.2	Adamts2
11	50872720	50887651	uc007isw.1	Zfp454
11	50872720	50887651	uc007isx.1	Zfp454
11	51027004	51027945	uc007itk.1	Olfr54
11	51619735	51623714	uc007iuc.1	Nhp2
11	51685386	51688874	uc007iuh.1	0610009B22Rik
11	51692264	51763634	uc007iui.1	Sec24a
11	51692264	51763634	uc007iuj.1	Sec24a
11	51692264	51763634	uc007iul.1	Sec24a
11	51692264	51763634	uc007ium.1	Sec24a
11	51763687	51791925	uc007iup.2	Sar1b
11	51813455	51857653	uc007iuq.1	Jade2
11	52004221	52089784	uc007iuz.2	Cdkl3
11	52764634	53188538	uc007ivp.1	Fstl4
11	53259814	53300457	uc007ivq.1	Hspa4
11	53324679	53333301	uc007ivt.1	Zcchc10
11	53350833	53421830	uc007ivu.2	Aff4
11	53519257	53549565	uc007iwh.2	Sept8
11	53519257	53549565	uc007iwi.2	Sept8
11	53519257	53549565	uc007iwj.2	Sept8
11	53567379	53601967	uc007iwl.1	Kif3a
11	53567379	53601967	uc007iwm.1	Kif3a
11	53567379	53601967	uc007iwn.1	Kif3a
11	53649519	53707319	uc007iwt.1	Rad50
11	54100095	54131665	uc007ixj.2	P4ha2
11	54100095	54131665	uc007ixk.2	P4ha2
11	54100095	54131665	uc007ixl.2	P4ha2
11	54303798	54364756	uc007ixo.1	Acsl6
11	54303798	54364756	uc007ixp.1	Acsl6
11	54303798	54364756	uc007ixq.1	Acsl6
11	54303798	54364756	uc007ixr.1	Acsl6
11	54303798	54364756	uc007ixs.1	Acsl6
11	54303798	54364756	uc007ixt.1	Acsl6
11	54303798	54364756	uc007ixu.1	Acsl6
11	54522847	54699285	uc007ixy.2	Rapgef6
11	54522847	54699285	uc007ixz.2	Rapgef6
11	54717456	54787675	uc007iyf.2	Cdc42se2
11	54902453	54910377	uc007iyk.2	Gpx3
11	54910785	54962917	uc007iyl.3	Tnip1
11	54910785	54962917	uc007iym.2	Tnip1
11	54910785	54962917	uc007iyn.2	Tnip1
11	54910785	54962917	uc007iyo.2	Tnip1
11	54910785	54962917	uc007iyp.3	Tnip1
11	54910785	54962917	uc007iyq.3	Tnip1
11	54979108	55033445	uc007iyr.2	Anxa6
11	54979108	55033445	uc007iys.2	Anxa6
11	55158470	55185077	uc007iyz.2	Slc36a2
11	55204350	55236330	uc007izd.1	Slc36a1
11	55204350	55236330	uc007ize.1	Slc36a1
11	55250609	55336564	uc007izf.1	Fat2
11	57482993	57518617	uc007izt.2	Fam114a2
11	57482993	57518617	uc007izu.2	Fam114a2
11	57482993	57518617	uc007izv.2	Fam114a2
11	57645442	57787514	uc007jab.1	Galnt10
11	57795499	57801417	uc007jad.1	2010001A14Rik
11	57828705	57832818	uc007jaf.1	Hand1
11	58104153	58118594	uc007jaj.1	Cnot8
11	58104153	58118594	uc007jak.1	Cnot8
11	58120002	58168539	uc007jal.2	Gemin5
11	58120002	58168539	uc007jan.2	Gemin5
11	58199556	58207591	uc007jas.2	Igtp
11	58199618	58222779	uc007jat.2	Irgm2
11	58432559	58441622	uc007jbm.1	Gm12253
11	58732180	58733163	uc007jcd.2	Olfr317
11	58786236	58787228	uc007jch.2	Olfr314
11	58792797	58801960	uc007jci.2	Fam183b
11	58965748	58978050	uc007jcw.1	2310058D17Rik
11	58978093	58991458	uc007jcy.1	Trim11
11	58978093	58991458	uc007jda.1	Trim11
11	59248033	59290752	uc007jdp.2	Wnt3a
11	59306928	59333552	uc007jdq.1	Wnt9a
11	59541568	59566956	uc007jeh.1	Nlrp3
11	59541568	59566956	uc007jei.1	Nlrp3
11	59589128	59590087	uc007jek.1	Olfr223
11	59661305	59780860	uc007jen.2	Mprip
11	59661305	59780860	uc007jeo.2	Mprip
11	59661305	59780860	uc007jep.2	Mprip
11	59661305	59780860	uc007jet.2	Mprip
11	59839447	59880968	uc007jfc.1	Nt5m
11	59839447	59880968	uc007jfd.1	Nt5m
11	59970614	60046489	uc007jfi.1	Pemt
11	60226714	60352905	uc007jfq.1	Tom1l2
11	60226714	60352905	uc007jfr.1	Tom1l2
11	60226714	60352905	uc007jft.1	Tom1l2
11	60536381	60558512	uc007jgd.2	Alkbh5
11	60714123	60727263	uc007jgh.1	Flii
11	60714123	60727263	uc007jgi.1	Flii
11	60728398	60732951	uc007jgj.1	Mief2
11	60740058	60777365	uc007jgk.1	Top3a
11	60740058	60777365	uc007jgl.1	Top3a
11	60740058	60777365	uc007jgm.1	Top3a
11	61126755	61149372	uc007jha.1	Tnfrsf13b
11	61151785	61175055	uc007jhc.2	Usp22
11	61301631	61342860	uc007jhg.1	Slc47a2
11	61653265	61672784	uc007jhz.1	Grap
11	61672781	61720826	uc007jia.1	Slc5a10
11	61672781	61720826	uc007jib.1	Slc5a10
11	61729650	61762088	uc007jie.2	Prpsap2
11	61729650	61762088	uc007jif.2	Prpsap2
11	61775649	61855073	uc007jih.2	Ulk2
11	61871307	61930252	uc007jii.2	Akap10
11	61871307	61930252	uc007jij.1	Akap10
11	61871307	61930252	uc007jik.2	Akap10
11	61956779	62223013	uc007jin.2	Specc1
11	62281473	62328451	uc007jir.2	Ttc19
11	62281473	62328451	uc007jis.2	Ttc19
11	62316426	62458541	uc007jiu.2	Ncor1
11	62316426	62458541	uc007jiv.2	Ncor1
11	62316426	62458541	uc007jiw.2	Ncor1
11	62316426	62458541	uc007jix.2	Ncor1
11	62316426	62458541	uc007jiz.1	Ncor1
11	62316426	62458541	uc007jjd.2	Ncor1
11	62458460	62514417	uc007jje.1	Pigl
11	62602877	62604807	uc007jjk.1	2410006H16Rik
11	62648664	62666354	uc007jjq.1	Mmgt2
11	62753377	62789462	uc007jjx.1	Zfp286
11	62753377	62789462	uc007jjy.1	Zfp286
11	62820231	62850808	uc007jka.1	Trim16
11	62820231	62850808	uc007jkb.2	Trim16
11	62820231	62850808	uc007jkc.1	Trim16
11	62847069	62877465	uc007jkf.2	Fbxw10
11	65176561	65269989	uc007jky.2	Myocd
11	65176561	65269989	uc007jkz.2	Myocd
11	66911981	66929876	uc007jln.1	Pirt
11	67321658	67371586	uc007jmt.1	Myh13
11	68691559	68816632	uc007jny.1	Myh10
11	68691559	68816632	uc007jnz.1	Myh10
11	68821434	68871858	uc007joc.3	Ndel1
11	68821434	68871858	uc007joe.2	Ndel1
11	68821434	68871858	uc007jof.1	Ndel1
11	68901583	68906989	uc007joh.1	Rpl26
11	68901583	68906989	uc007joi.1	Rpl26
11	68921835	68927081	uc007joj.2	Odf4
11	69125896	69149115	uc007jpj.2	Aloxe3
11	69183932	69197843	uc007jpm.2	Alox8
11	69218117	69237036	uc007jpn.2	Gucy2e
11	69299487	69323775	uc007jpp.1	Cntrob
11	69323980	69325793	uc007jpq.2	Trappc1
11	69323980	69325793	uc007jpr.1	Trappc1
11	69326258	69333042	uc007jps.1	Kcnab3
11	69391925	69395631	uc007jpz.1	Cyb5d1
11	69395487	69396680	uc007jqa.1	Naa38
11	69395487	69396680	uc007jqb.1	Naa38
11	69398508	69413675	uc007jqe.1	Kdm6b
11	69420809	69549110	uc007jqg.1	Dnah2
11	69420809	69549110	uc007jqh.1	Dnah2
11	69561758	69580255	uc007jqj.1	Wrap53
11	69580359	69591873	uc007jqm.2	Trp53
11	69580359	69591873	uc007jqn.2	Trp53
11	69632990	69653297	uc007jqt.1	Fxr2
11	69656697	69662642	uc007jqv.1	Mpdu1
11	69656697	69662642	uc007jqw.1	Mpdu1
11	69682577	69696098	uc007jrg.2	Tnfsf12Tnfsf13
11	69682577	69696098	uc007jrh.2	Tnfsf12Tnfsf13
11	69686250	69695849	uc007jri.2	Tnfsf12
11	69733997	69758637	uc007jrj.1	Polr2a
11	69733997	69758637	uc007jrk.1	Polr2a
11	69765912	69784023	uc007jrm.2	Zbtb4
11	69765912	69784023	uc007jrn.2	Zbtb4
11	69765912	69784023	uc007jro.1	Zbtb4
11	69784036	69795943	uc007jrq.2	Chrnb1
11	69796068	69801857	uc007jrr.1	Fgf11
11	69803603	69805624	uc007jrs.2	Tmem102
11	69823122	69837784	uc007jrw.1	Nlgn2
11	69823122	69837784	uc007jrx.1	Nlgn2
11	69846376	69852058	uc007jrz.2	Plscr3
11	69846376	69852058	uc007jsa.2	Plscr3
11	69851005	69858730	uc007jsb.2	Tnk1
11	69878261	69881406	uc007jsd.2	Kctd11
11	69881567	69895539	uc007jsf.1	Acap1
11	69881567	69895539	uc007jsg.1	Acap1
11	70017085	70045532	uc007jtp.2	Dlg4
11	70017085	70045532	uc007jtq.2	Dlg4
11	70092644	70106187	uc007jtt.1	Asgr2
11	70224128	70229798	uc007juc.2	Bcl6b
11	70241457	70255353	uc007juj.1	Alox12
11	70392883	70410031	uc007jup.2	Pelp1
11	70392883	70410031	uc007juq.2	Pelp1
11	70432635	70440828	uc007jur.2	Arrb2
11	70432635	70440828	uc007jus.2	Arrb2
11	70432635	70440828	uc007jut.2	Arrb2
11	70432635	70440828	uc007juu.2	Arrb2
11	70453983	70459984	uc007juw.1	Cxcl16
11	70459433	70466202	uc007juy.1	Zmynd15
11	70459433	70466202	uc007juz.1	Zmynd15
11	70513516	70514616	uc007jvc.1	Vmo1
11	70540064	70558110	uc007jvf.1	Pld2
11	70540064	70558110	uc007jvg.1	Pld2
11	70614883	70619216	uc007jvo.1	Chrne
11	70657202	70662513	uc007jvx.3	Eno3
11	70657202	70662513	uc007jvy.2	Eno3
11	70669463	70688105	uc007jwc.2	Camta2
11	70669463	70688105	uc007jwd.2	Camta2
11	70669463	70688105	uc007jwe.2	Camta2
11	70669463	70688105	uc007jwf.2	Camta2
11	72027963	72037509	uc007jxy.2	Aipl1
11	72042032	72047370	uc007jxz.1	Fam64a
11	72047528	72135778	uc007jya.1	Pitpnm3
11	72047528	72135778	uc007jyb.1	Pitpnm3
11	72153929	72207459	uc007jyd.1	4933427D14Rik
11	72153929	72207459	uc007jyg.1	4933427D14Rik
11	72241994	72267222	uc007jym.2	Slc13a5
11	72494919	72550506	uc007jzb.1	Spns3
11	72690006	72772146	uc007jzh.1	Ankfy1
11	72796226	72927120	uc007jzl.2	Zzef1
11	72961169	72993044	uc007jzo.2	Atp2a3
11	72961169	72993044	uc007jzp.2	Atp2a3
11	72999103	73015200	uc007jzq.2	P2rx1
11	74619605	74641516	uc007kbz.1	E130309D14Rik
11	74649495	74670847	uc007kca.1	Cluh
11	74770830	74828525	uc007kch.1	Mettl16
11	74849261	74897060	uc007kck.1	Sgsm2
11	74925823	75164448	uc007kcz.1	Smg6
11	75193783	75267769	uc007kdh.1	Rtn4rl1
11	75298166	75348324	uc007kdi.2	Rpa1
11	75298166	75348324	uc007kdj.2	Rpa1
11	75348433	75405705	uc007kdm.1	Smyd4
11	75431732	75439591	uc007kdr.2	Serpinf2
11	75440944	75454717	uc007kdu.2	Wdr81
11	75461539	75466676	uc007kdv.1	Mir22hg
11	75461715	75470899	uc007kdw.1	Tlcd2
11	75486816	75509449	uc007kdx.1	Prpf8
11	75531694	75577575	uc007keb.2	Slc43a2
11	75531694	75577575	uc007kec.2	Slc43a2
11	75531694	75577575	uc007ked.2	Slc43a2
11	75588097	75628804	uc007kei.1	Pitpna
11	75630988	75648871	uc007kek.1	Inpp5k
11	75768966	75796049	uc007kev.1	Doc2b
11	76046226	76179647	uc007kfa.1	Vps53
11	76046226	76179647	uc007kfd.1	Vps53
11	76179671	76214827	uc007kff.1	Fam57a
11	76210571	76217664	uc007kfi.2	Gemin4
11	76120987	76243725	uc007kfj.2	Glod4
11	76120987	76243725	uc007kfl.2	Glod4
11	76257198	76399140	uc007kfo.2	Nxn
11	76416734	76622314	uc007kfu.1	Abr
11	76902159	76916587	uc007kgc.1	Tmigd1
11	76902159	76916587	uc007kgd.1	Tmigd1
11	76998603	77032340	uc007kgf.2	Slc6a4
11	77216287	77460220	uc007kgl.2	Ssh2
11	77216287	77460220	uc007kgo.2	Ssh2
11	77493562	77507786	uc007kgy.1	Git1
11	77529162	77607815	uc007khc.1	Taok1
11	77763246	77865980	uc007khg.1	Myo18a
11	77763246	77865980	uc007khi.1	Myo18a
11	77763246	77865980	uc007khj.1	Myo18a
11	77880615	77894096	uc007khm.2	Pipox
11	77930800	77979048	uc007kho.1	Sez6
11	77930800	77979048	uc007khp.1	Sez6
11	77982754	78030539	uc007khs.2	Phf12
11	77982754	78030539	uc007kht.2	Phf12
11	78037931	78060434	uc007khw.1	Flot2
11	78037931	78060434	uc007khx.1	Flot2
11	78073376	78080383	uc007kia.2	Eral1
11	78094660	78156700	uc007kic.2	Fam222b
11	78094660	78156700	uc007kid.2	Fam222b
11	78094660	78156700	uc007kie.2	Fam222b
11	78158499	78165589	uc007kif.2	Traf4
11	78206746	78245987	uc007kip.2	Supt6
11	78245746	78255496	uc007kiq.2	Sdf2
11	78261752	78290623	uc007kir.2	2610507B11Rik
11	78322968	78327781	uc007kiw.1	Aldoc
11	78322968	78327781	uc007kix.1	Aldoc
11	78328415	78342782	uc007kiz.1	Pigs
11	78343482	78349164	uc007kjb.1	Unc119
11	78357577	78386558	uc007kjd.2	Foxn1
11	78507055	78512172	uc007kjn.1	Tmem199
11	78567168	78697373	uc007kjw.1	Nlk
11	78920787	78960254	uc007kkc.1	Nos2
11	79339693	79581612	uc007kkl.1	Nf1
11	79339693	79581612	uc007kkm.1	Nf1
11	79515056	79523762	uc007kko.1	Evi2b
11	79513385	79530589	uc007kkp.1	Gm21975
11	79339693	79581612	uc007kkt.1	Nf1
11	79932321	79962390	uc007klb.1	Utp6
11	79993106	80034123	uc007klc.1	Suz12
11	80183851	80199757	uc007kln.1	Rnf135
11	80209019	80267907	uc007klo.2	Rhot1
11	80209019	80267907	uc007klp.2	Rhot1
11	80209019	80267907	uc007klq.2	Rhot1
11	80482126	80780025	uc007kmh.1	Myo1d
11	82764345	82765935	uc007kmy.1	Zfp830
11	82781108	82804274	uc007kna.1	Lig3
11	82781108	82804274	uc007knb.1	Lig3
11	82781108	82804274	uc007knd.1	Lig3
11	82781108	82804274	uc007kne.1	Lig3
11	82802449	82871210	uc007knh.2	Rffl
11	82802449	82871210	uc007kni.2	Rffl
11	82802449	82871210	uc007knj.2	Rffl
11	82802449	82871210	uc007knk.2	Rffl
11	83116849	83122670	uc007koi.1	Slfn1
11	83191330	83215154	uc007kok.1	Slfn3
11	83299024	83405035	uc007kos.1	Ap2b1
11	83299024	83405035	uc007kot.1	Ap2b1
11	83299024	83405035	uc007kou.1	Ap2b1
11	83753696	83783754	uc007kpu.1	Heatr6
11	83942062	83963088	uc007kpz.2	Ddx52
11	83964428	84044578	uc007kqa.3	Synrg
11	84129672	84401651	uc007kql.1	Acaca
11	84984442	85140161	uc007krh.1	Usp32
11	85353167	85826058	uc007krn.2	Bcas3
11	85353167	85826058	uc007krq.2	Bcas3
11	85353167	85826058	uc007krs.2	Bcas3
11	85353167	85826058	uc007krt.3	Bcas3
11	85353167	85826058	uc007kru.2	Bcas3
11	86201370	86304443	uc007ksh.1	Brip1os
11	86210681	86257575	uc007ksi.1	Ints2
11	86210681	86257575	uc007ksj.1	Ints2
11	86267033	86357602	uc007ksk.1	Med13
11	86484657	86499025	uc007ksl.1	Rnft1
11	86544991	86567360	uc007ksr.1	Tubd1
11	86544991	86567360	uc007kss.1	Tubd1
11	86544991	86567360	uc007kst.2	Tubd1
11	86544991	86567360	uc007ksu.2	Tubd1
11	86583865	86683836	uc007ksv.1	Vmp1
11	86694351	86757565	uc007kta.1	Cltc
11	86768846	86807746	uc007ktc.1	Dhx40
11	86936425	86993707	uc007ktd.1	Ypel2
11	87127077	87220683	uc007ktm.2	Trim37
11	87226906	87359023	uc007kto.1	Ppm1e
11	87376645	87404954	uc007ktp.2	Rad51c
11	87405065	87555823	uc007ktr.2	Tex14
11	87806428	87828289	uc007kus.2	Lpo
11	87853215	87863803	uc007kuu.1	Mks1
11	87913963	87916685	uc007kuz.2	Olfr464
11	87979525	87987533	uc007kva.2	Dynll2
11	87979525	87987533	uc007kvb.2	Dynll2
11	88047373	88053755	uc007kvc.2	Srsf1
11	88047373	88053755	uc007kvd.2	Srsf1
11	88098058	88194140	uc007kvh.2	Cuedc1
11	88204388	88211507	uc007kvi.1	Mrps23
11	88339382	88718513	uc007kvl.2	Msi2
11	88339382	88718513	uc007kvm.2	Msi2
11	88339382	88718513	uc007kvo.2	Msi2
11	88339382	88718513	uc007kvq.2	Msi2
11	88718645	88728893	uc007kvt.2	C030037D09Rik
11	88830792	88864586	uc007kvu.2	Akap1
11	88830792	88864586	uc007kvv.2	Akap1
11	88830792	88864586	uc007kvw.1	Akap1
11	88964658	88966931	uc007kvy.2	Gm15698
11	88973949	88990742	uc007kwa.1	Coil
11	88970252	88991613	uc007kwa.1	Coil
11	88999376	89020293	uc007kwb.1	Trim25
11	88999376	89020293	uc007kwc.1	Trim25
11	89982665	90002894	uc007kwl.1	Pctp
11	90187684	90278589	uc007kwp.1	Mmd
11	93859243	93885766	uc007kxk.1	Utp18
11	93885852	93946985	uc007kxn.2	Mbtd1
11	93885852	93946985	uc007kxo.2	Mbtd1
11	93885852	93946985	uc007kxp.1	Mbtd1
11	93885852	93946985	uc007kxr.2	Mbtd1
11	93996091	94126085	uc007kxx.1	Spag9
11	93996091	94126085	uc007kxy.1	Spag9
11	93996091	94126085	uc007kya.1	Spag9
11	93996091	94126085	uc007kyb.1	Spag9
11	93996091	94126085	uc007kyc.1	Spag9
11	93996091	94126085	uc007kyd.1	Spag9
11	94211454	94215495	uc007kyf.1	Tob1
11	94343295	94392997	uc007kym.1	Abcc3
11	94343295	94392997	uc007kyn.1	Abcc3
11	94408391	94474198	uc007kyr.2	Cacna1g
11	94408391	94474198	uc007kys.2	Cacna1g
11	94478904	94486179	uc007kyt.1	Spata20
11	94489599	94499974	uc007kyu.2	Epn3
11	94501347	94521742	uc007kyy.2	Mycbpap
11	94557102	94601871	uc007kzc.1	Acsf2
11	94936224	94953042	uc007kzn.1	Col1a1
11	95120119	95125296	uc007kzy.2	Dlx3
11	95140447	95146263	uc007kzz.2	Dlx4
11	95140447	95146263	uc007laa.2	Dlx4
11	95145052	95159047	uc007lab.1	A730090H04Rik
11	95261529	95269265	uc007lac.1	Tac4
11	95274259	95310246	uc007lad.2	Kat7
11	95274259	95310246	uc007lae.2	Kat7
11	95274259	95310246	uc007laf.2	Kat7
11	95337018	95381872	uc007lag.2	Fam117a
11	95568818	95587735	uc007lam.2	Ngfr
11	95865943	95914891	uc007lax.1	B4galnt2
11	96194316	96197447	uc007lbk.1	Hoxb13
11	96464593	96759130	uc007lcf.2	Skap1
11	96464593	96759130	uc007lcg.2	Skap1
11	96767555	96777559	uc007lci.2	Snx11
11	96767555	96777559	uc007lcj.2	Snx11
11	96789127	96808640	uc007lck.1	Cbx1
11	96789127	96808640	uc007lcl.1	Cbx1
11	96817414	96829968	uc007lcq.2	Nfe2l1
11	96817414	96829968	uc007lcr.2	Nfe2l1
11	96907426	96916496	uc007lcv.1	Cdk5rap3
11	97041560	97049213	uc007ldm.1	Mrpl10
11	97050628	97068904	uc007ldo.1	Osbpl7
11	97159714	97187881	uc007ldu.1	Kpnb1
11	97205842	97280638	uc007ldv.2	Npepps
11	97332109	97352077	uc007ldy.1	Gpr179
11	97362551	97398542	uc007lea.1	Socs7
11	97509340	97575226	uc007lee.1	Srcin1
11	97627389	97629702	uc007leg.1	E130012A19Rik
11	97644184	97660367	uc007leh.1	Gm11613
11	97663414	97685463	uc007lei.1	Mllt6
11	97685826	97688621	uc007lej.2	Cisd3
11	97685826	97688621	uc007lek.2	Cisd3
11	97688823	97700497	uc007lem.2	Pcgf2
11	97688823	97700497	uc007len.2	Pcgf2
11	97703399	97713500	uc007lep.1	Psmb3
11	97715157	97744704	uc007leq.1	Pip4k2b
11	97745481	97766556	uc007ler.2	Cwc25
11	97853826	97884154	uc007lfb.1	Fbxo47
11	97923238	97986444	uc007lfc.2	Plxdc1
11	98001508	98023034	uc007lff.3	Cacnb1
11	98001508	98023034	uc007lfg.1	Cacnb1
11	98001508	98023034	uc007lfh.2	Cacnb1
11	98001508	98023034	uc007lfi.2	Cacnb1
11	98036623	98053462	uc007lfl.1	Stac2
11	98152154	98193293	uc007lfp.1	Med1
11	98152154	98193293	uc007lfq.1	Med1
11	98203059	98278504	uc007lfs.2	Cdk12
11	98203059	98278504	uc007lft.2	Cdk12
11	98203059	98278504	uc007lfu.2	Cdk12
11	98203059	98278504	uc007lfv.1	Cdk12
11	98358368	98381112	uc007lgc.2	Stard3
11	98358368	98381112	uc007lgd.2	Stard3
11	98358368	98381112	uc007lge.2	Stard3
11	98412470	98437716	uc007lgi.1	Erbb2
11	98437708	98438991	uc007lgj.1	Mien1
11	98581256	98587368	uc007lgr.1	Ormdl3
11	98626360	98638226	uc007lgs.1	Gsdma3
11	98646759	98657964	uc007lgt.1	Gsdma2
11	98646759	98657964	uc007lgu.1	Gsdma2
11	98664351	98677708	uc007lgv.1	Gsdma
11	98740638	98769006	uc007lhe.1	Thra
11	98740638	98769006	uc007lhf.1	Thra
11	98740638	98769006	uc007lhg.1	Thra
11	98767932	98775333	uc007lhh.2	Nr1d1
11	98795516	98807859	uc007lhi.2	Msl1
11	98795516	98807859	uc007lhj.2	Msl1
11	98795516	98807859	uc007lhk.2	Msl1
11	98797707	98810087	uc007lhl.1	Gm12359
11	98795516	98807859	uc007lhn.2	Msl1
11	98797707	98810087	uc007lho.1	Gm12359
11	98836785	98853697	uc007lhr.1	Rapgefl1
11	98863638	98905040	uc007lht.2	Wipf2
11	98927818	98974942	uc007lhx.1	Rara
11	98927818	98974942	uc007lhy.1	Rara
11	98927818	98974942	uc007lhz.2	Rara
11	98982180	98983016	uc007lib.1	Gjd3
11	98992943	99024189	uc007lid.1	Top2a
11	99209047	99231017	uc007lii.1	Smarce1
11	99209047	99231017	uc007lij.1	Smarce1
11	99232761	99244085	uc007lik.1	Krt222
11	99232761	99244085	uc007lil.1	Krt222
11	100256217	100261029	uc007lks.1	Krt17
11	100334407	100336996	uc007lkw.2	Gast
11	100422321	100441808	uc007llc.1	Nt5c3b
11	100422321	100441808	uc007lld.2	Nt5c3b
11	100422321	100441808	uc007lle.2	Nt5c3b
11	100422321	100441808	uc007llf.2	Nt5c3b
11	100441917	100457022	uc007lli.1	Klhl10
11	100462614	100472741	uc007llj.1	Klhl11
11	100476353	100528000	uc007lll.2	Acly
11	100476353	100528000	uc007llm.2	Acly
11	100545607	100572568	uc007lln.1	Ttc25
11	100574904	100591729	uc007llo.2	Cnp
11	100582818	100620168	uc007llr.1	Dnajc7
11	100582818	100620168	uc007lls.1	Dnajc7
11	100627543	100692455	uc007llv.2	Zfp385c
11	100740376	100759942	uc007lmf.2	Kcnh4
11	100780731	100850724	uc007lmi.2	Stat5b
11	100780731	100850724	uc007lmj.2	Stat5b
11	100885098	100939540	uc007lmo.1	Stat3
11	100885098	100939540	uc007lmp.1	Stat3
11	100885098	100939540	uc007lmq.1	Stat3
11	100956733	100970887	uc007lmr.2	Ptrf
11	101009452	101063719	uc007lmu.2	Atp6v0a1
11	101009452	101063719	uc007lmw.2	Atp6v0a1
11	101009452	101063719	uc007lmx.2	Atp6v0a1
11	101082565	101086619	uc007lnc.1	Coasy
11	101082565	101086619	uc007lnd.1	Coasy
11	101087277	101092207	uc007lne.2	Mlx
11	101087277	101092207	uc007lnf.2	Mlx
11	101087277	101092207	uc007lng.2	Mlx
11	101091823	101095436	uc007lnh.2	Psmc3ip
11	101096322	101119893	uc007lni.1	Fam134c
11	101096322	101119893	uc007lnj.1	Fam134c
11	101119938	101126419	uc007lnk.1	Tubg1
11	101155907	101161787	uc007lnm.2	Tubg2
11	101162679	101171351	uc007lnq.2	Plekhh3
11	101162679	101171351	uc007lnr.2	Plekhh3
11	101170523	101190724	uc007lnt.1	Cntnap1
11	101260567	101277409	uc007loe.2	Wnk4
11	101277968	101279114	uc007log.1	Coa3
11	101279012	101296317	uc007loi.1	Cntd1
11	101285952	101302286	uc007loj.1	Becn1
11	101325063	101329702	uc007loo.1	Aoc2
11	101330605	101341938	uc007lop.2	Aoc3
11	101330605	101341938	uc007loq.1	Aoc3
11	101406839	101417615	uc007los.1	Aarsd1
11	101442298	101445529	uc007low.2	Rpl27
11	101458745	101466230	uc007loz.1	Vat1
11	101464999	101471853	uc007lpb.1	Rnd2
11	101488764	101551955	uc007lpd.2	Brca1
11	101488764	101551955	uc007lpe.2	Brca1
11	101552149	101581951	uc007lpg.2	Nbr1
11	101552149	101581951	uc007lph.2	Nbr1
11	101552149	101581951	uc007lpi.2	Nbr1
11	101552149	101581951	uc007lpj.2	Nbr1
11	101552149	101581951	uc007lpk.2	Nbr1
11	101582242	101591788	uc007lpl.1	Tmem106a
11	101582242	101591788	uc007lpm.1	Tmem106a
11	101582242	101591788	uc007lpn.1	Tmem106a
11	101732919	101767358	uc007lpr.1	Dhx8
11	101877510	101894374	uc007lpx.1	Meox1
11	101999652	102028461	uc007lqc.1	Mpp3
11	101999652	102028461	uc007lqd.1	Mpp3
11	102041509	102055620	uc007lqg.2	Cd300lg
11	102041509	102055620	uc007lqh.2	Cd300lg
11	102041509	102055620	uc007lqi.2	Cd300lg
11	102041509	102055620	uc007lqj.2	Cd300lg
11	102057015	102088515	uc007lqk.2	Mpp2
11	102057015	102088515	uc007lql.2	Mpp2
11	102145513	102149477	uc007lqp.2	Nags
11	102152546	102156404	uc007lqr.2	Tmem101
11	102248882	102265187	uc007lqz.1	BC030867
11	102268743	102279462	uc007lra.1	Asb16
11	102289300	102296631	uc007lre.1	Atxn7l3
11	102289300	102296631	uc007lrf.1	Atxn7l3
11	102289300	102296631	uc007lrg.1	Atxn7l3
11	102289300	102296631	uc007lrh.1	Atxn7l3
11	102436981	102447682	uc007lrw.2	Fam171a2
11	102453297	102470122	uc007lrx.2	Itga2b
11	102887336	102900912	uc007lsw.2	Gfap
11	102887336	102900912	uc007lsx.2	Gfap
11	102905529	102925124	uc007lsy.2	Kif18b
11	102958300	102964387	uc007lta.2	2410004I01Rik
11	102994047	103028333	uc007ltc.1	Dcakd
11	103132429	103139876	uc007ltp.2	Hexim2
11	103132429	103139876	uc007ltq.2	Hexim2
11	103132429	103139876	uc007ltr.2	Hexim2
11	103219762	103267472	uc007lua.1	Map3k14
11	103331497	103363692	uc007luf.2	Arhgap27
11	103364275	103412687	uc007lug.1	Plekhm1
11	103774150	103817957	uc007lvs.2	Wnt3
11	103821782	103954056	uc007lvt.1	Nsf
11	104186327	104191163	uc007lwd.1	Sppl2c
11	104231390	104332090	uc007lwg.2	Mapt
11	104231390	104332090	uc007lwh.2	Mapt
11	104333229	104468861	uc007lwk.1	Kansl1
11	104502745	104550620	uc007lwq.2	Cdc27
11	104502745	104550620	uc007lwr.2	Cdc27
11	104502745	104550620	uc007lws.1	Cdc27
11	105292643	105351139	uc007lxh.1	Mrc2
11	105292643	105351139	uc007lxi.1	Mrc2
11	105360798	105456735	uc007lxj.2	March10
11	105360798	105456735	uc007lxl.2	March10
11	105589986	105929304	uc007lxm.1	Tanc2
11	105589986	105929304	uc007lxo.1	Tanc2
11	105933702	105953336	uc007lxr.1	Cyb561
11	106008124	106034549	uc007lxx.1	Kcnh6
11	106036872	106059324	uc007lxz.1	Dcaf7
11	106084613	106155446	uc007lyc.1	Map3k3
11	106163330	106202168	uc007lyf.2	Strada
11	106163330	106202168	uc007lyg.2	Strada
11	106163330	106202168	uc007lyh.2	Strada
11	106249142	106256079	uc007lym.1	Ftsj3
11	106256154	106263120	uc007lyn.1	Psmc5
11	106276672	106288745	uc007lyq.1	Tcam1
11	106300271	106301865	uc007lys.2	Gh
11	106318592	106353288	uc007lyu.1	Scn4a
11	106365472	106377558	uc007lyv.2	2310007L24Rik
11	106394650	106487852	uc007lyy.1	Ern1
11	106502147	106613423	uc007lzc.1	Tex2
11	106780355	106789185	uc007lzq.1	Ddx5
11	106820066	106920715	uc007lzx.2	Smurf2
11	106988629	106999541	uc007lzz.1	Kpna2
11	107166663	107189381	uc007mai.2	Nol11
11	107166663	107189381	uc007maj.2	Nol11
11	107207892	107470699	uc007mal.1	Pitpnc1
11	107511403	107527220	uc007mas.1	C330019F10Rik
11	108425192	108860615	uc007mbr.1	Cep112
11	108425192	108860615	uc007mbs.1	Cep112
11	108920349	108950783	uc007mbu.2	Axin2
11	109225355	109298129	uc007mbx.1	Rgs9
11	109225355	109298129	uc007mby.2	Rgs9
11	109362831	109401369	uc007mce.1	Gna13
11	109425946	109452813	uc007mch.1	Amz2
11	109425946	109452813	uc007mci.2	Amz2
11	109425946	109452813	uc007mcj.2	Amz2
11	109425946	109452813	uc007mck.2	Amz2
11	109450855	109473598	uc007mcl.1	Slc16a6
11	109450855	109473598	uc007mcm.1	Slc16a6
11	109473374	109573330	uc007mcn.1	Arsg
11	109669749	109722279	uc007mcv.1	Fam20a
11	109669749	109722279	uc007mcw.1	Fam20a
11	110025634	110095978	uc007mdg.2	Abca8a
11	110100749	110168196	uc007mdh.1	Abca9
11	110176820	110251776	uc007mdj.3	Abca6
11	112663927	112781976	uc007mea.1	BC006965
11	112663927	112781976	uc007meb.2	BC006965
11	113649169	113667054	uc007mer.2	Cog1
11	113776374	114067046	uc007mfe.1	Sdk2
11	113776374	114067046	uc007mff.1	Sdk2
11	114765388	114790739	uc007mfq.1	Kif19a
11	115042131	115048409	uc007mgj.1	Cd300lh
11	115091431	115162236	uc007mgl.2	Rab37
11	115091431	115162236	uc007mgo.2	Rab37
11	115187487	115247023	uc007mgu.2	Tmem104
11	115187487	115247023	uc007mgv.2	Tmem104
11	115249169	115267243	uc007mgx.1	Grin2c
11	115268024	115277050	uc007mgy.1	Fdxr
11	115279622	115297663	uc007mgz.2	Fads6
11	115307163	115332303	uc007mhb.1	Otop2
11	115334731	115346927	uc007mhe.1	Otop3
11	115334731	115346927	uc007mhf.1	Otop3
11	115347707	115367756	uc007mhg.1	Hid1
11	115347707	115367756	uc007mhh.1	Hid1
11	115381916	115396132	uc007mhi.1	Cdr2l
11	115420128	115431274	uc007mhn.2	Kctd2
11	115440545	115448270	uc007mho.1	4933422H20Rik
11	115462474	115474398	uc007mhp.1	Slc16a5
11	115462474	115474398	uc007mhq.1	Slc16a5
11	115475667	115490467	uc007mht.1	Armc7
11	115490420	115491862	uc007mhu.1	Nt5c
11	115564434	115583985	uc007mhx.2	Nup85
11	115584255	115604051	uc007mhy.2	Gga3
11	115614178	115628295	uc007mig.2	Slc25a19
11	115614178	115628295	uc007mih.2	Slc25a19
11	115765433	115799366	uc007mil.1	2310067B10Rik
11	115861612	115892603	uc007miu.1	Myo15b
11	115861612	115892603	uc007miw.1	Myo15b
11	115892595	115933477	uc007mix.2	Recql5
11	115933282	115966725	uc007mjd.1	Sap30bp
11	115946450	115952105	uc007mje.1	Sap30bpos
11	115974709	116008412	uc007mjh.1	Itgb4
11	115974709	116008412	uc007mji.1	Itgb4
11	115988052	115993715	uc007mjk.1	B230344G16Rik
11	116008457	116012719	uc007mjn.1	Galk1
11	116030322	116061214	uc007mjp.2	Unk
11	116030322	116061214	uc007mjq.2	Unk
11	116078573	116086995	uc007mjv.1	Wbp2
11	116131817	116138868	uc007mkd.1	Mrpl38
11	116142285	116168166	uc007mkg.2	Fbf1
11	116142285	116168166	uc007mkh.1	Fbf1
11	116171888	116199045	uc007mkl.2	Acox1
11	116171888	116199045	uc007mkm.2	Acox1
11	116245166	116274217	uc007mkq.1	Srp68
11	116288001	116307233	uc007mkt.2	Exoc7
11	116288001	116307233	uc007mku.2	Exoc7
11	116330704	116335399	uc007mkw.1	Foxj1
11	116336353	116413032	uc007mky.2	Rnf157
11	116441325	116455237	uc007mlc.1	Qrich2
11	116470845	116494202	uc007mld.2	Prpsap1
11	116530925	116536674	uc007mlg.2	Sphk1
11	116530925	116536674	uc007mlh.2	Sphk1
11	116530925	116536674	uc007mli.2	Sphk1
11	116530925	116536674	uc007mlj.2	Sphk1
11	116537740	116581447	uc007mln.1	Ube2o
11	116675303	116694868	uc007mma.1	St6galnac2
11	116803062	116828046	uc007mmf.2	Mxra7
11	116803062	116828046	uc007mmg.1	Mxra7
11	117035078	117040193	uc007mmw.1	Gm11728
11	117094948	117097067	uc007mmy.1	Gm11730
11	117115168	117159268	uc007mmz.2	Sec14l1
11	117115168	117159268	uc007mnb.2	Sec14l1
11	117115168	117159268	uc007mnc.2	Sec14l1
11	117654289	117763439	uc007mni.2	Tnrc6c
11	117654289	117763439	uc007mnj.2	Tnrc6c
11	117654289	117763439	uc007mnk.2	Tnrc6c
11	117815526	117826092	uc007mnz.2	Tk1
11	117849251	117855743	uc007mod.1	Birc5
11	117849251	117855743	uc007moe.1	Birc5
11	117860752	117865543	uc007mof.1	Tmem235
11	117986292	118024011	uc007moj.1	Pgs1
11	118021723	118129219	uc007moo.2	Dnah17
11	118021723	118129219	uc007mop.1	Dnah17
11	118259651	118290244	uc007mot.2	Usp36
11	118259651	118290244	uc007mov.2	Usp36
11	118301069	118355740	uc007mow.1	Timp2
11	118332360	118342500	uc007mox.2	BC100451
11	118988188	118992841	uc007mpr.1	Enpp7
11	118988188	118992841	uc007mps.1	Enpp7
11	119077573	119086221	uc007mpw.2	Cbx4
11	119077573	119086221	uc007mpx.2	Cbx4
11	119228572	119265236	uc007mqc.1	Ccdc40
11	119228572	119265236	uc007mqf.1	Ccdc40
11	119307768	119345375	uc007mqk.1	Card14
11	119343425	119355536	uc007mql.1	Sgsh
11	119942763	120006782	uc007mrg.1	Baiap2
11	119942763	120006782	uc007mrh.1	Baiap2
11	119942763	120006782	uc007mri.1	Baiap2
11	119942763	120006782	uc007mrj.2	Baiap2
11	120007313	120047167	uc007mrl.3	Aatk
11	120007313	120047167	uc007mrm.3	Aatk
11	120007313	120047167	uc007mrn.3	Aatk
11	120007313	120047167	uc007mro.3	Aatk
11	120090531	120098731	uc007mrq.1	Enthd2
11	120090531	120098731	uc007mrr.1	Enthd2
11	120090531	120098731	uc007mrt.1	Enthd2
11	120098928	120100705	uc007mru.2	1810043H04Rik
11	120215082	120216993	uc007msc.1	Gm11770
11	120232947	120292296	uc007msd.2	Bahcc1
11	120232947	120292296	uc007mse.2	Bahcc1
11	120345690	120348542	uc007msi.1	Actg1
11	120380370	120437708	uc007msp.2	Nploc4
11	120380370	120437708	uc007msq.2	Nploc4
11	120442644	120446950	uc007msr.2	Tspan10
11	120458115	120464358	uc007msu.1	Ccdc137
11	120467635	120483984	uc007msx.2	Hgs
11	120467635	120483984	uc007msy.2	Hgs
11	120467635	120483984	uc007msz.2	Hgs
11	120484613	120489065	uc007mta.1	Mrpl12
11	120491840	120499187	uc007mtb.2	Slc25a10
11	120530699	120538986	uc007mtc.2	Gcgr
11	120653788	120661175	uc007mtz.2	Notum
11	120672973	120709447	uc007mua.2	Aspscr1
11	120672973	120709447	uc007mub.1	Aspscr1
11	120710942	120713738	uc007muc.1	Stra13
11	120721470	120723969	uc007mug.1	Rac3
11	120725399	120727281	uc007mui.1	Dcxr
11	120789201	120796403	uc007mus.1	Dus1l
11	120805940	120824178	uc007mut.1	Fasn
11	120961749	120991330	uc007mva.1	Csnk1d
11	120961749	120991330	uc007mvb.1	Csnk1d
11	121204433	121222655	uc007mvm.2	Hexdc
11	121451949	121617164	uc007mvy.2	Tbcd
11	121510978	121519333	uc007mvz.2	Zfp750
11	121701544	121716306	uc007mwd.1	Metrnl
12	3235504	3250377	uc007mwg.2	Rab10os
12	3235504	3250377	uc007mwh.2	Rab10os
12	3235504	3250377	uc007mwi.2	Rab10os
12	3235504	3250377	uc007mwj.2	Rab10os
12	3235504	3250377	uc007mwk.1	Rab10os
12	3247430	3309969	uc007mwl.2	Rab10
12	3572381	3781796	uc007mwu.2	Dtnb
12	3572381	3781796	uc007mww.2	Dtnb
12	3572381	3781796	uc007mwx.2	Dtnb
12	3572381	3781796	uc007mwy.2	Dtnb
12	3806007	3914443	uc007mxb.1	Dnmt3a
12	3806007	3914443	uc007mxc.1	Dnmt3a
12	3806007	3914443	uc007mxd.1	Dnmt3a
12	3954951	3960618	uc007mxe.2	Pomc
12	3962554	4038915	uc007mxh.1	Efr3b
12	4082574	4110612	uc007mxj.2	Dnajc27
12	4196004	4234294	uc007mxn.1	Cenpo
12	4196004	4234294	uc007mxo.2	Cenpo
12	4196004	4234294	uc007mxp.1	Cenpo
12	4713817	4738383	uc007myb.1	Fam228a
12	4746216	4769267	uc007mye.2	Fam228b
12	4769295	4778266	uc007myf.1	Pfn4
12	4769295	4778266	uc007myh.1	Pfn4
12	4843303	4856925	uc007mym.2	BC068281
12	4843303	4856925	uc007myn.2	BC068281
12	5077472	5375682	uc007myw.3	Klhl29
12	8313433	8343824	uc007mzo.2	Hs1bp3
12	8528483	8599066	uc007mzs.2	Slc7a15
12	8528483	8599066	uc007mzt.1	Slc7a15
12	8771323	8793715	uc007nac.1	Sdc1
12	8921664	8938742	uc007naf.1	Laptm4a
12	8973892	9028847	uc007nah.2	Wdr35
12	8973892	9028847	uc007naj.2	Wdr35
12	8973892	9028847	uc007nak.2	Wdr35
12	9029997	9036394	uc007nal.1	Ttc32
12	9574442	9581499	uc007nao.2	Osr1
12	11265886	11319785	uc007nay.1	Smc6
12	16535669	16589770	uc007nbs.2	Lpin1
12	16535669	16589770	uc007nbu.2	Lpin1
12	16810965	16826743	uc007nce.2	E2f6
12	17266545	17284770	uc007ncp.1	Pdia6
12	17348458	17430094	uc007ncu.1	Nol10
12	17544873	17551502	uc007ncv.1	Odc1
12	21286297	21315056	uc007ndp.2	Cpsf3
12	21316392	21323605	uc007ndt.1	Iah1
12	21323509	21373632	uc007ndu.2	Adam17
12	27140796	27160633	uc007nfl.2	Gm9866
12	29528384	29923209	uc007ngd.1	Myt1l
12	29528384	29923209	uc007nge.1	Myt1l
12	29528384	29923209	uc007ngf.1	Myt1l
12	29528384	29923209	uc007ngg.1	Myt1l
12	29938036	30017658	uc007ngk.1	Pxdn
12	29938036	30017658	uc007ngl.2	Pxdn
12	31265234	31329644	uc007nhc.1	Lamb1
12	31265234	31329644	uc007nhd.1	Lamb1
12	31595354	31634658	uc007nhp.1	Bcap29
12	31595354	31634658	uc007nhq.2	Bcap29
12	31654869	31937630	uc007nhs.1	Cog5
12	31926254	31950535	uc007nhu.2	Hbp1
12	31926254	31950535	uc007nhv.2	Hbp1
12	31926254	31950535	uc007nhw.2	Hbp1
12	31958476	32061296	uc007nhx.2	Prkar2b
12	31958476	32061296	uc007nhy.1	Prkar2b
12	33147693	33375659	uc007niq.2	Atxn7l1
12	33147693	33375659	uc007nir.1	Atxn7l1
12	36157124	36197291	uc007njt.2	Ankmy2
12	36208345	36253398	uc007njv.1	Lrrc72
12	37108540	37179534	uc007nkf.1	Meox2
12	37241641	37582202	uc007nkh.1	Agmo
12	40446053	40846486	uc007nlh.1	Dock4
12	51608541	51691914	uc007nmt.2	Strn3
12	51608541	51691914	uc007nmu.2	Strn3
12	51690966	51738939	uc007nmv.2	Ap4s1
12	51743722	51829536	uc007nmz.2	Hectd1
12	52699383	53151015	uc007nnm.1	Akap6
12	55155104	55263020	uc007noh.1	Srp54b
12	55155104	55263020	uc007nok.2	Srp54b
12	55602929	55821167	uc007nou.2	Ralgapa1
12	59043093	59061461	uc007npy.1	Trappc6b
12	70244539	70347614	uc007nto.3	Trim9
12	70453095	70468040	uc007ntu.1	Tmx1
12	70825514	70902232	uc007ntv.1	Frmd6
12	70974621	70996347	uc007ntz.2	Psma3
12	70974621	70996347	uc007nua.2	Psma3
12	70991615	71015832	uc007nub.2	3110056K07Rik
12	70991615	71015832	uc007nuc.2	3110056K07Rik
12	71015990	71098592	uc007nud.1	Arid4a
12	71015990	71098592	uc007nue.1	Arid4a
12	71015990	71098592	uc007nuf.1	Arid4a
12	71136848	71243303	uc007nun.2	2700049A03Rik
12	71136848	71243303	uc007nuo.2	2700049A03Rik
12	72069618	72070991	uc007nvc.1	Gpr135
12	72073428	72085439	uc007nvd.1	L3hypdh
12	72085589	72101461	uc007nvf.2	Jkamp
12	72085589	72101461	uc007nvg.2	Jkamp
12	72101292	72185029	uc007nvh.2	Ccdc175
12	72211752	72409054	uc007nvi.2	Rtn1
12	72211752	72409054	uc007nvj.2	Rtn1
12	72211752	72409054	uc007nvk.2	Rtn1
12	72441866	72514334	uc007nvm.2	Lrrc9
12	72441866	72514334	uc007nvn.2	Lrrc9
12	73123717	73273988	uc007nwe.1	Mnat1
12	73543114	73546395	uc007nwm.1	Tmem30b
12	73901375	73947530	uc007nwo.2	Hif1a
12	73901375	73947530	uc007nwq.2	Hif1a
12	74897217	75177332	uc007nwz.2	Kcnh5
12	75411720	75416781	uc007nxd.1	Gphb5
12	76198692	76246746	uc007nxx.2	Tex21
12	76580488	76710547	uc007nyo.1	Sptb
12	76580488	76710547	uc007nyp.1	Sptb
12	76765538	76783180	uc007nyq.1	Churc1
12	76765538	76783180	uc007nyr.1	Churc1
12	76797960	76822908	uc007nyt.2	Rab15
12	76765589	76921412	uc007nyu.1	Fntb
12	76937269	76962248	uc007nyw.2	Max
12	76937269	76962248	uc007nyx.2	Max
12	79297351	79508656	uc007oaj.1	Rad51b
12	80107760	80113013	uc007oal.1	Zfp36l1
12	80335847	80436601	uc007oar.2	Dcaf5
12	80754046	80760541	uc007obh.2	Ccdc177
12	80790532	80880832	uc007obi.2	4933426M11Rik
12	81026808	81186414	uc007obt.2	Smoc1
12	81026808	81186414	uc007obu.2	Smoc1
12	81197915	81333180	uc007obv.2	Slc8a3
12	81197915	81333180	uc007obw.2	Slc8a3
12	81359026	81485127	uc007obz.1	Cox16
12	81358860	81532905	uc007oca.1	Gm20498
12	81714950	81781170	uc007oco.2	Map3k9
12	81860030	82000924	uc007ocq.1	Pcnx
12	82616925	83162056	uc007oda.2	Rgs6
12	82616925	83162056	uc007odb.2	Rgs6
12	83213745	83487716	uc007odc.2	Dpf3
12	83213745	83487716	uc007odd.2	Dpf3
12	83213745	83487716	uc007ode.2	Dpf3
12	83546941	83597147	uc007odg.1	Zfyve1
12	83546941	83597147	uc007odh.1	Zfyve1
12	83631236	83683123	uc007odj.1	Rbm25
12	83631236	83683123	uc007odm.2	Rbm25
12	83794034	83921934	uc007odu.2	Numb
12	83794034	83921934	uc007odv.2	Numb
12	83794034	83921934	uc007odw.2	Numb
12	83794034	83921934	uc007ody.2	Numb
12	84100654	84111349	uc007oei.1	Acot6
12	84409071	84433780	uc007ofi.2	Ccdc176
12	84754560	84773112	uc007oft.1	Npc2
12	84773270	84775089	uc007ofu.2	Isca2
12	84970897	84983303	uc007ogc.2	Fcf1
12	84996321	85070515	uc007ogd.1	Ylpm1
12	84996321	85070515	uc007oge.1	Ylpm1
12	85234529	85270591	uc007ogt.1	Mlh3
12	85288591	85299358	uc007ogw.2	Zc2hc1c
12	85299514	85339362	uc007ogx.2	Nek9
12	85340614	85374717	uc007ogz.1	Tmed10
12	86241890	86291414	uc007ohr.1	Gpatch2l
12	86678700	86692091	uc007ohx.2	Vash1
12	87021340	87090043	uc007oig.1	Tmem63c
12	87021340	87090043	uc007oih.1	Tmem63c
12	87097531	87102539	uc007oii.1	Ngb
12	87106866	87147902	uc007oij.1	Pomt2
12	87147707	87164721	uc007oim.2	Gstz1
12	87166242	87200229	uc007oin.1	Tmed8
12	87221255	87233556	uc007oio.1	Noxred1
12	87238875	87266286	uc007oip.2	Vipas39
12	87238875	87266286	uc007oiq.2	Vipas39
12	87238875	87266286	uc007oir.2	Vipas39
12	87305058	87388355	uc007oiw.1	Sptlc2
12	87425840	87444017	uc007oix.1	Alkbh1
12	87425840	87444017	uc007oiz.1	Alkbh1
12	87425840	87444017	uc007ojb.1	Alkbh1
12	87425840	87444017	uc007ojc.1	Alkbh1
12	87443896	87452206	uc007ojd.2	Slirp
12	87443896	87452206	uc007oje.2	Slirp
12	88270640	88274500	uc007ojs.3	Gm5662
12	88360554	88461719	uc007oju.2	Adck1
12	88360554	88461719	uc007ojw.2	Adck1
12	99884517	99955219	uc007osg.2	Tdp1
12	100549778	100725028	uc007ost.1	Rps6ka5
12	100779057	100896981	uc007osw.1	9030617O03Rik
12	100779057	100896981	uc007osx.1	9030617O03Rik
12	100779057	100896981	uc007osz.1	9030617O03Rik
12	100876682	100908198	uc007ota.2	Gpr68
12	100876682	100908198	uc007otb.2	Gpr68
12	101039409	101083702	uc007oti.2	Smek1
12	101039409	101083702	uc007otj.2	Smek1
12	101404673	101626009	uc007otl.2	Catsperb
12	101645443	101718523	uc007otm.2	Tc2n
12	101645443	101718523	uc007otn.2	Tc2n
12	101645443	101718523	uc007oto.2	Tc2n
12	101746565	101819055	uc007otp.2	Fbln5
12	102128733	102267091	uc007oty.1	Slc24a4
12	102128733	102267091	uc007otz.1	Slc24a4
12	102283048	102390855	uc007ouc.2	Rin3
12	102283048	102390855	uc007oud.2	Rin3
12	102948859	103184065	uc007ouw.2	Unc79
12	102948859	103184065	uc007oux.2	Unc79
12	102948859	103184065	uc007ouy.1	Unc79
12	103196908	103242150	uc007ouz.1	Prima1
12	103532283	103613831	uc007ovw.2	Ppp4r4
12	103728156	103830373	uc007owe.1	Serpina1b
12	103853589	103863562	uc007owi.2	Serpina1a
12	103853589	103863562	uc007owj.2	Serpina1a
12	103894926	103904887	uc007owk.1	Serpina1c
12	103980243	103989957	uc007owm.2	Serpina11
12	103980243	103989957	uc007own.2	Serpina11
12	103994743	104013755	uc007owo.1	Serpina9
12	104112724	104121896	uc007owt.1	Serpina3a
12	104127996	104139545	uc007owu.1	Serpina3b
12	104763114	104865076	uc007oxl.1	Clmn
12	105202422	105206993	uc007oyb.1	Tcl1b4
12	105613539	105685241	uc007oyp.2	Atg2b
12	105705982	105782447	uc007oyt.1	Ak7
12	106685607	106716362	uc007ozf.2	4933406K04Rik
12	106685607	106716362	uc007ozg.2	4933406K04Rik
12	108334377	108362231	uc007ozo.1	Cyp46a1
12	109541001	109571726	uc007par.2	Meg3
12	109541001	109571726	uc007pav.2	Meg3
12	110975353	110979040	uc007pci.1	Ankrd9
12	110975353	110979040	uc007pcj.1	Ankrd9
12	111292972	111377718	uc007pct.2	Cdc42bpb
12	111678105	111683902	uc007pdp.1	Trmt61a
12	111678105	111683902	uc007pdq.1	Trmt61a
12	111713261	111754980	uc007pdt.2	Apopt1
12	111713261	111754980	uc007pdu.2	Apopt1
12	111814170	111828388	uc007pea.2	Zfyve21
12	111828458	111908055	uc007ped.1	Ppp1r13b
12	112106683	112127573	uc007pek.1	Aspg
12	112588784	112615556	uc007pes.1	Inf2
12	112620045	112641354	uc007peu.2	Adssl1
12	112653821	112674884	uc007pex.2	Akt1
12	112678828	112682747	uc007pfa.2	Zbtb42
12	112772194	112802657	uc007pfe.1	Ahnak2
12	112808975	112816245	uc007pfg.1	BC022687
12	112808975	112816245	uc007pfh.1	BC022687
12	112820237	112829389	uc007pfi.1	Cdca4
12	112908590	112929495	uc007pfl.1	Jag2
12	112934733	112942118	uc007pfm.1	Nudt14
12	113014508	113074401	uc007pfr.1	Pacs2
12	113098278	113137206	uc007pfv.1	Mta1
12	113098278	113137206	uc007pfw.1	Mta1
12	113098278	113137206	uc007pfx.1	Mta1
12	113140236	113145504	uc007pfy.2	Crip2
12	113185903	113189520	uc007pgc.1	Tmem121
12	113254830	113260236	uc007pgd.1	Igha
12	117516479	117756978	uc007pib.2	Rapgef5
12	117877982	118199043	uc007pie.1	Dnah11
12	118867824	118966421	uc007pij.2	Abcb5
13	3538075	3566261	uc007piu.1	Gdi2
13	3566036	3611108	uc007pix.1	Fam208b
13	3882565	3918220	uc007pjd.3	Net1
13	3882565	3918220	uc007pje.3	Net1
13	4590757	4609174	uc007pjs.1	Akr1e1
13	4590757	4609174	uc007pjt.1	Akr1e1
13	5855508	5858092	uc007pjv.1	1700016G22Rik
13	5861489	5870393	uc007pjw.1	Klf6
13	6548157	6580139	uc007pjx.1	Pitrm1
13	6579768	6648777	uc007pjz.1	Pfkp
13	6579768	6648777	uc007pka.1	Pfkp
13	6579768	6648777	uc007pkd.1	Pfkp
13	8802968	8871909	uc007pki.2	Wdr37
13	8802968	8871909	uc007pkj.2	Wdr37
13	8802968	8871909	uc007pkk.1	Wdr37
13	8802968	8871909	uc007pkl.2	Wdr37
13	8885501	8892451	uc007pkn.2	Idi1
13	8972071	8996017	uc007pkp.1	Gtpbp4
13	9093881	9174451	uc007pkr.1	Larp4b
13	9093881	9174451	uc007pks.1	Larp4b
13	9276528	9668928	uc007pkt.2	Dip2c
13	9276528	9668928	uc007pkv.2	Dip2c
13	9684836	9765321	uc007pkx.1	Zmynd11
13	9684836	9765321	uc007pky.2	Zmynd11
13	9684836	9765321	uc007pkz.2	Zmynd11
13	12269426	12340760	uc007pli.1	Actn2
13	12439415	12464944	uc007plm.2	Lgals8
13	12439415	12464944	uc007pln.2	Lgals8
13	12439415	12464944	uc007plo.2	Lgals8
13	13590409	13777440	uc007pmj.1	Lyst
13	14063232	14199603	uc007pmy.2	Arid4b
13	14063232	14199603	uc007pmz.2	Arid4b
13	14063232	14199603	uc007pna.2	Arid4b
13	17880575	17944239	uc007pof.1	Rala
13	18717292	18866809	uc007pok.2	Vps41
13	20090596	20606528	uc007ppn.3	Elmo1
13	21286429	21292731	uc007ppz.2	Gpx5
13	21513222	21531120	uc007pqr.2	Zkscan8
13	21810465	21810944	uc007prq.2	Hist1h2ao
13	21811746	21812147	uc007prr.2	Hist1h4m
13	22002176	22009742	uc007prz.1	Prss16
13	22035164	22035568	uc007psa.1	Hist1h2ah
13	22035870	22036345	uc007psb.1	Hist1h2bk
13	23353103	23369208	uc007ptn.3	Zfp322a
13	23456992	23465901	uc007ptr.2	Btn1a1
13	23477676	23488857	uc007ptu.1	Btn2a2
13	23535434	23535860	uc007ptx.1	Hist1h3g
13	23544465	23545312	uc007ptz.2	Hist1h3f
13	23583742	23621124	uc007pui.2	Hist1h2be
13	23621755	23622502	uc007puj.2	Hist1h1e
13	23782572	23791495	uc007pva.2	Trim38
13	23806993	23825180	uc007pvb.1	Slc17a2
13	23839434	23860714	uc007pvd.2	Slc17a3
13	24012344	24280795	uc007pvn.1	Lrrc16a
13	24801657	24814013	uc007pwi.1	BC005537
13	24817948	24831517	uc007pwj.1	Acot13
13	24831679	24842153	uc007pwl.2	Tdp2
13	24845135	24901270	uc007pwn.1	D130043K22Rik
13	24907579	24937661	uc007pwp.2	Aldh5a1
13	24937401	24941417	uc007pwr.2	9330162012Rik
13	24992483	25020379	uc007pwu.2	Mrs2
13	27094212	27100255	uc007pxe.2	Prl3d1
13	30336441	30382867	uc007pyu.2	Agtr1a
13	30749226	30766927	uc007pyz.1	Irf4
13	30749226	30766927	uc007pza.1	Irf4
13	32842092	32851185	uc007pzu.1	Serpinb1a
13	34002363	34035170	uc007qax.1	Ripk1
13	34002363	34035170	uc007qay.1	Ripk1
13	34127008	34130354	uc007qbd.1	Tubb2b
13	34963982	34990452	uc007qbw.1	Gm16984
13	35978797	36117357	uc007qcj.1	Lyrm4
13	37778400	37952002	uc007qcw.2	Rreb1
13	37778400	37952002	uc007qcx.2	Rreb1
13	37778400	37952002	uc007qcy.2	Rreb1
[truncated: 8,062 more rows]
